# Supplementary material for: Deep brain stimulation modulates nonsense-mediated RNA decay in Parkinson’s patients leukocytes
Source: BMC Genomics. 2013 Jul 16;14:478. doi: 10.1186/1471-2164-14-478 (PMC3723527; doi:10.1186/1471-2164-14-478)
Supplement: Additional file 2: Table S2 — Functional terms, functions and processes found as enriched in the detected external cohort alternatively spliced genes. [file 1471-2164-14-478-S2.xlsx]

## Sheet: chart_8C4E9FC3062D1332880603329
Category	Term	Count	%	PValue	Genes	List Total	Pop Hits	Pop Total	Fold Enrichment	Bonferroni	Benjamini	FDR
SP_PIR_KEYWORDS	phosphoprotein	72	55.3846	7.80336e-06	ENSG00000126012, ENSG00000010256, ENSG00000107679, ENSG00000170759, ENSG00000198589, ENSG00000183495, ENSG00000196663, ENSG00000173846, ENSG00000167986, ENSG00000147050, ENSG00000124784, ENSG00000124782, ENSG00000170581, ENSG00000160255, ENSG00000070214, ENSG00000068878, ENSG00000043462, ENSG00000182199, ENSG00000196305, ENSG00000163156, ENSG00000100815, ENSG00000136802, ENSG00000149182, ENSG0000…	125	7263	19235	1.52545	0.00169969	0.00169969	0.00991816
SP_PIR_KEYWORDS	acetylation	31	23.8462	0.00114784	ENSG00000100938, ENSG00000010256, ENSG00000138095, ENSG00000170759, ENSG00000198589, ENSG00000168385, ENSG00000183495, ENSG00000167986, ENSG00000130119, ENSG00000170581, ENSG00000154930, ENSG00000105568, ENSG00000166685, ENSG00000196305, ENSG00000182199, ENSG00000135940, ENSG00000136802, ENSG00000118900, ENSG00000126088, ENSG00000119383, ENSG00000131473, ENSG00000164091, ENSG00000197157, ENSG0000…	125	2635	19235	1.81035	0.22149	0.117668	1.44922
SP_PIR_KEYWORDS	nucleotide-binding	22	16.9231	0.00251708	ENSG00000196305, ENSG00000170759, ENSG00000100697, ENSG00000168385, ENSG00000120805, ENSG00000064687, ENSG00000183495, ENSG00000160695, ENSG00000131473, ENSG00000173846, ENSG00000010810, ENSG00000068745, ENSG00000130119, ENSG00000124784, ENSG00000182319, ENSG00000147224, ENSG00000154930, ENSG00000152942, ENSG00000140853, ENSG00000167461, ENSG00000100345, ENSG00000140474	125	1686	19235	2.00792	0.422713	0.167347	3.15265
SP_PIR_KEYWORDS	endoplasmic reticulum	12	9.23077	0.0064136	ENSG00000139192, ENSG00000087502, ENSG00000162365, ENSG00000050130, ENSG00000198589, ENSG00000115275, ENSG00000130309, ENSG00000099219, ENSG00000051108, ENSG00000186526, ENSG00000101464, ENSG00000172831	125	713	19235	2.58985	0.75406	0.295782	7.85289
SP_PIR_KEYWORDS	metal-binding	31	23.8462	0.00713527	ENSG00000068654, ENSG00000100938, ENSG00000140400, ENSG00000126012, ENSG00000113360, ENSG00000100697, ENSG00000129197, ENSG00000183878, ENSG00000120805, ENSG00000142082, ENSG00000147050, ENSG00000130749, ENSG00000124782, ENSG00000130449, ENSG00000163156, ENSG00000135940, ENSG00000112200, ENSG00000188177, ENSG00000149182, ENSG00000160695, ENSG00000131473, ENSG00000105982, ENSG00000186526, ENSG0000…	125	2972	19235	1.60507	0.790087	0.268174	8.69999
GOTERM_BP_FAT	GO:0016458~gene silencing	4	3.07692	0.00752658	ENSG00000113360, ENSG00000100697, ENSG00000142082, ENSG00000197157	98	56	13528	9.86006	0.997817	0.997817	10.9684
UP_SEQ_FEATURE	repeat:WD 3	7	5.38462	0.00768989	ENSG00000165521, ENSG00000198589, ENSG00000221823, ENSG00000167716, ENSG00000011260, ENSG00000164091, ENSG00000196663	125	265	19113	4.03897	0.980643	0.980643	10.5514
UP_SEQ_FEATURE	repeat:WD 2	7	5.38462	0.00898427	ENSG00000165521, ENSG00000198589, ENSG00000221823, ENSG00000167716, ENSG00000011260, ENSG00000164091, ENSG00000196663	125	274	19113	3.90631	0.990065	0.900326	12.222
UP_SEQ_FEATURE	repeat:WD 1	7	5.38462	0.00898427	ENSG00000165521, ENSG00000198589, ENSG00000221823, ENSG00000167716, ENSG00000011260, ENSG00000164091, ENSG00000196663	125	274	19113	3.90631	0.990065	0.900326	12.222
SP_PIR_KEYWORDS	wd repeat	7	5.38462	0.00902381	ENSG00000165521, ENSG00000198589, ENSG00000221823, ENSG00000167716, ENSG00000011260, ENSG00000164091, ENSG00000196663	125	276	19235	3.90275	0.861394	0.280611	10.8829
SP_PIR_KEYWORDS	atp-binding	17	13.0769	0.0112048	ENSG00000196305, ENSG00000170759, ENSG00000100697, ENSG00000064687, ENSG00000183495, ENSG00000131473, ENSG00000173846, ENSG00000010810, ENSG00000068745, ENSG00000124784, ENSG00000182319, ENSG00000147224, ENSG00000154930, ENSG00000152942, ENSG00000140853, ENSG00000100345, ENSG00000140474	125	1326	19235	1.97282	0.91426	0.295959	13.344
GOTERM_CC_FAT	GO:0070013~intracellular organelle lumen	23	17.6923	0.0113533	ENSG00000068654, ENSG00000182199, ENSG00000113360, ENSG00000138095, ENSG00000129197, ENSG00000168385, ENSG00000118900, ENSG00000183878, ENSG00000183495, ENSG00000011260, ENSG00000142082, ENSG00000172831, ENSG00000147050, ENSG00000167986, ENSG00000173145, ENSG00000130119, ENSG00000124782, ENSG00000140988, ENSG00000154930, ENSG00000182979, ENSG00000130309, ENSG00000068878, ENSG00000152942	97	1779	12782	1.70364	0.893327	0.893327	13.2936
UP_SEQ_FEATURE	domain:RNase III 2	2	1.53846	0.0129337	ENSG00000113360, ENSG00000100697	125	2	19113	152.904	0.998709	0.891109	17.1418
UP_SEQ_FEATURE	domain:RNase III 1	2	1.53846	0.0129337	ENSG00000113360, ENSG00000100697	125	2	19113	152.904	0.998709	0.891109	17.1418
SP_PIR_KEYWORDS	golgi apparatus	10	7.69231	0.0139336	ENSG00000087502, ENSG00000160613, ENSG00000156232, ENSG00000100815, ENSG00000198589, ENSG00000166685, ENSG00000149182, ENSG00000120805, ENSG00000064687, ENSG00000176928	125	588	19235	2.61701	0.95306	0.317751	16.3351
GOTERM_MF_FAT	GO:0032555~purine ribonucleotide binding	22	16.9231	0.0144532	ENSG00000196305, ENSG00000170759, ENSG00000100697, ENSG00000168385, ENSG00000119383, ENSG00000120805, ENSG00000064687, ENSG00000183495, ENSG00000131473, ENSG00000173846, ENSG00000010810, ENSG00000068745, ENSG00000130119, ENSG00000124784, ENSG00000182319, ENSG00000147224, ENSG00000154930, ENSG00000152942, ENSG00000140853, ENSG00000167461, ENSG00000100345, ENSG00000140474	92	1836	12983	1.69098	0.960523	0.960523	16.9389
GOTERM_MF_FAT	GO:0032553~ribonucleotide binding	22	16.9231	0.0144532	ENSG00000196305, ENSG00000170759, ENSG00000100697, ENSG00000168385, ENSG00000119383, ENSG00000120805, ENSG00000064687, ENSG00000183495, ENSG00000131473, ENSG00000173846, ENSG00000010810, ENSG00000068745, ENSG00000130119, ENSG00000124784, ENSG00000182319, ENSG00000147224, ENSG00000154930, ENSG00000152942, ENSG00000140853, ENSG00000167461, ENSG00000100345, ENSG00000140474	92	1836	12983	1.69098	0.960523	0.960523	16.9389
SP_PIR_KEYWORDS	glycosidase	4	3.07692	0.0144908	ENSG00000140400, ENSG00000169919, ENSG00000115275, ENSG00000213614	125	79	19235	7.79139	0.958502	0.297821	16.934
GOTERM_CC_FAT	GO:0043233~organelle lumen	23	17.6923	0.0146025	ENSG00000068654, ENSG00000182199, ENSG00000113360, ENSG00000138095, ENSG00000129197, ENSG00000168385, ENSG00000118900, ENSG00000183878, ENSG00000183495, ENSG00000011260, ENSG00000142082, ENSG00000172831, ENSG00000147050, ENSG00000167986, ENSG00000173145, ENSG00000130119, ENSG00000124782, ENSG00000140988, ENSG00000154930, ENSG00000182979, ENSG00000130309, ENSG00000068878, ENSG00000152942	97	1820	12782	1.66527	0.944044	0.76345	16.787
GOTERM_CC_FAT	GO:0005730~nucleolus	12	9.23077	0.0153534	ENSG00000068654, ENSG00000173145, ENSG00000130119, ENSG00000113360, ENSG00000140988, ENSG00000168385, ENSG00000182979, ENSG00000152942, ENSG00000183878, ENSG00000183495, ENSG00000011260, ENSG00000147050	97	698	12782	2.26544	0.95181	0.636098	17.5757
UP_SEQ_FEATURE	domain:JmjC	3	2.30769	0.0161313	ENSG00000126012, ENSG00000183878, ENSG00000147050	125	30	19113	15.2904	0.999754	0.874767	20.9356
UP_SEQ_FEATURE	repeat:WD 5	6	4.61538	0.0180232	ENSG00000165521, ENSG00000198589, ENSG00000221823, ENSG00000167716, ENSG00000011260, ENSG00000164091	125	233	19113	3.93744	0.999908	0.844137	23.1036
GOTERM_CC_FAT	GO:0031974~membrane-enclosed lumen	23	17.6923	0.0180385	ENSG00000068654, ENSG00000182199, ENSG00000113360, ENSG00000138095, ENSG00000129197, ENSG00000168385, ENSG00000118900, ENSG00000183878, ENSG00000183495, ENSG00000011260, ENSG00000142082, ENSG00000172831, ENSG00000147050, ENSG00000167986, ENSG00000173145, ENSG00000130119, ENSG00000124782, ENSG00000140988, ENSG00000154930, ENSG00000182979, ENSG00000130309, ENSG00000068878, ENSG00000152942	97	1856	12782	1.63297	0.971783	0.590147	20.3401
GOTERM_MF_FAT	GO:0000166~nucleotide binding	25	19.2308	0.0191182	ENSG00000108439, ENSG00000170759, ENSG00000100697, ENSG00000168385, ENSG00000183495, ENSG00000120805, ENSG00000142082, ENSG00000173846, ENSG00000124784, ENSG00000130119, ENSG00000154930, ENSG00000140853, ENSG00000196305, ENSG00000119383, ENSG00000064687, ENSG00000131473, ENSG00000160695, ENSG00000010810, ENSG00000068745, ENSG00000182319, ENSG00000147224, ENSG00000152942, ENSG00000167461, ENSG0000…	92	2245	12983	1.57149	0.986231	0.882658	21.8138
GOTERM_BP_FAT	GO:0046907~intracellular transport	11	8.46154	0.019179	ENSG00000087502, ENSG00000138095, ENSG00000170759, ENSG00000198954, ENSG00000113119, ENSG00000129197, ENSG00000166685, ENSG00000120805, ENSG00000118873, ENSG00000167461, ENSG00000100345	98	657	13528	2.31119	1	0.999611	25.7544
SP_PIR_KEYWORDS	polymorphism	87	66.9231	0.0199193	ENSG00000010256, ENSG00000107679, ENSG00000138095, ENSG00000198589, ENSG00000183495, ENSG00000161010, ENSG00000142082, ENSG00000196663, ENSG00000167986, ENSG00000147050, ENSG00000173846, ENSG00000139192, ENSG00000124784, ENSG00000124782, ENSG00000170581, ENSG00000198954, ENSG00000070214, ENSG00000068878, ENSG00000051108, ENSG00000196305, ENSG00000215788, ENSG00000100815, ENSG00000149182, ENSG0000…	125	11550	19235	1.1591	0.987552	0.355076	22.5659
GOTERM_MF_FAT	GO:0004525~ribonuclease III activity	2	1.53846	0.0208821	ENSG00000113360, ENSG00000100697	92	3	12983	94.0797	0.990766	0.790207	23.5873
UP_SEQ_FEATURE	sequence variant	90	69.2308	0.02156	ENSG00000126012, ENSG00000010256, ENSG00000107679, ENSG00000138095, ENSG00000198589, ENSG00000183495, ENSG00000161010, ENSG00000142082, ENSG00000196663, ENSG00000147050, ENSG00000167986, ENSG00000173846, ENSG00000139192, ENSG00000124784, ENSG00000124782, ENSG00000170581, ENSG00000198954, ENSG00000160255, ENSG00000070214, ENSG00000068878, ENSG00000051108, ENSG00000196305, ENSG00000215788, ENSG0000…	125	11992	19113	1.14755	0.999985	0.843747	27.0086
GOTERM_MF_FAT	GO:0017076~purine nucleotide binding	22	16.9231	0.0227303	ENSG00000196305, ENSG00000170759, ENSG00000100697, ENSG00000168385, ENSG00000119383, ENSG00000120805, ENSG00000064687, ENSG00000183495, ENSG00000131473, ENSG00000173846, ENSG00000010810, ENSG00000068745, ENSG00000130119, ENSG00000124784, ENSG00000182319, ENSG00000147224, ENSG00000154930, ENSG00000152942, ENSG00000140853, ENSG00000167461, ENSG00000100345, ENSG00000140474	92	1918	12983	1.61868	0.99393	0.720874	25.4059
GOTERM_BP_FAT	GO:0031047~gene silencing by RNA	3	2.30769	0.0232577	ENSG00000113360, ENSG00000100697, ENSG00000197157	98	33	13528	12.5492	1	0.998273	30.3629
GOTERM_MF_FAT	GO:0046914~transition metal ion binding	29	22.3077	0.0237093	ENSG00000068654, ENSG00000010256, ENSG00000140400, ENSG00000126012, ENSG00000113360, ENSG00000100697, ENSG00000129197, ENSG00000183878, ENSG00000142082, ENSG00000147050, ENSG00000130749, ENSG00000124782, ENSG00000130449, ENSG00000196305, ENSG00000163156, ENSG00000135940, ENSG00000112200, ENSG00000188177, ENSG00000149182, ENSG00000160695, ENSG00000186526, ENSG00000105982, ENSG00000010810, ENSG0000…	92	2785	12983	1.46947	0.995141	0.655401	26.3529
UP_SEQ_FEATURE	repeat:WD 4	6	4.61538	0.0239516	ENSG00000165521, ENSG00000198589, ENSG00000221823, ENSG00000167716, ENSG00000011260, ENSG00000164091	125	251	19113	3.65508	0.999996	0.829624	29.5438
GOTERM_MF_FAT	GO:0005524~ATP binding	18	13.8462	0.0265255	ENSG00000196305, ENSG00000170759, ENSG00000100697, ENSG00000119383, ENSG00000064687, ENSG00000183495, ENSG00000131473, ENSG00000173846, ENSG00000010810, ENSG00000068745, ENSG00000124784, ENSG00000182319, ENSG00000147224, ENSG00000154930, ENSG00000152942, ENSG00000140853, ENSG00000100345, ENSG00000140474	92	1477	12983	1.71981	0.997441	0.630164	29.0157
SP_PIR_KEYWORDS	oxidoreductase	9	6.92308	0.0291718	ENSG00000100938, ENSG00000126012, ENSG00000135940, ENSG00000010256, ENSG00000162365, ENSG00000108439, ENSG00000183878, ENSG00000186526, ENSG00000147050	125	562	19235	2.46427	0.998426	0.443858	31.361
GOTERM_CC_FAT	GO:0031332~RNAi effector complex	2	1.53846	0.0297089	ENSG00000100697, ENSG00000197157	97	4	12782	65.8866	0.997291	0.693409	31.3922
GOTERM_CC_FAT	GO:0016442~RNA-induced silencing complex	2	1.53846	0.0297089	ENSG00000100697, ENSG00000197157	97	4	12782	65.8866	0.997291	0.693409	31.3922
GOTERM_MF_FAT	GO:0032559~adenyl ribonucleotide binding	18	13.8462	0.0297492	ENSG00000196305, ENSG00000170759, ENSG00000100697, ENSG00000119383, ENSG00000064687, ENSG00000183495, ENSG00000131473, ENSG00000173846, ENSG00000010810, ENSG00000068745, ENSG00000124784, ENSG00000182319, ENSG00000147224, ENSG00000154930, ENSG00000152942, ENSG00000140853, ENSG00000100345, ENSG00000140474	92	1497	12983	1.69683	0.998775	0.616261	31.9546
SP_PIR_KEYWORDS	alternative splicing	60	46.1538	0.0303146	ENSG00000126012, ENSG00000198589, ENSG00000183878, ENSG00000183495, ENSG00000160058, ENSG00000161010, ENSG00000101464, ENSG00000124782, ENSG00000170581, ENSG00000070214, ENSG00000068878, ENSG00000051108, ENSG00000163156, ENSG00000215788, ENSG00000149970, ENSG00000119383, ENSG00000113303, ENSG00000064687, ENSG00000167716, ENSG00000170085, ENSG00000173193, ENSG00000010810, ENSG00000167664, ENSG0000…	125	7488	19235	1.23301	0.998782	0.428354	32.3809
UP_SEQ_FEATURE	splice variant	60	46.1538	0.0317979	ENSG00000126012, ENSG00000198589, ENSG00000183878, ENSG00000183495, ENSG00000160058, ENSG00000161010, ENSG00000101464, ENSG00000124782, ENSG00000170581, ENSG00000070214, ENSG00000068878, ENSG00000051108, ENSG00000163156, ENSG00000215788, ENSG00000149970, ENSG00000119383, ENSG00000113303, ENSG00000064687, ENSG00000167716, ENSG00000170085, ENSG00000173193, ENSG00000010810, ENSG00000167664, ENSG0000…	125	7458	19113	1.23012	1	0.873066	37.2973
GOTERM_MF_FAT	GO:0043169~cation binding	39	30	0.0342119	ENSG00000100938, ENSG00000068654, ENSG00000126012, ENSG00000010256, ENSG00000140400, ENSG00000113360, ENSG00000100697, ENSG00000129197, ENSG00000213614, ENSG00000183878, ENSG00000120805, ENSG00000142082, ENSG00000147050, ENSG00000130749, ENSG00000124782, ENSG00000170581, ENSG00000169919, ENSG00000130449, ENSG00000196305, ENSG00000163156, ENSG00000135940, ENSG00000112200, ENSG00000133065, ENSG0000…	92	4179	12983	1.31698	0.99956	0.619397	35.8384
UP_SEQ_FEATURE	repeat:WD 6	5	3.84615	0.036519	ENSG00000165521, ENSG00000198589, ENSG00000221823, ENSG00000011260, ENSG00000164091	125	192	19113	3.98188	1	0.879038	41.5718
UP_SEQ_FEATURE	site:Important for activity	2	1.53846	0.0383054	ENSG00000113360, ENSG00000100697	125	6	19113	50.968	1	0.864106	43.1172
UP_SEQ_FEATURE	mutagenesis site	21	16.1538	0.0402997	ENSG00000107679, ENSG00000126012, ENSG00000113360, ENSG00000156232, ENSG00000100697, ENSG00000215788, ENSG00000129197, ENSG00000168385, ENSG00000118900, ENSG00000126088, ENSG00000186526, ENSG00000142082, ENSG00000147050, ENSG00000167986, ENSG00000130119, ENSG00000003400, ENSG00000147224, ENSG00000170581, ENSG00000154930, ENSG00000152942, ENSG00000196502	125	2045	19113	1.57016	1	0.852049	44.7976
GOTERM_CC_FAT	GO:0031981~nuclear lumen	18	13.8462	0.0410436	ENSG00000068654, ENSG00000113360, ENSG00000138095, ENSG00000129197, ENSG00000168385, ENSG00000118900, ENSG00000183878, ENSG00000183495, ENSG00000011260, ENSG00000147050, ENSG00000167986, ENSG00000173145, ENSG00000130119, ENSG00000124782, ENSG00000140988, ENSG00000182979, ENSG00000068878, ENSG00000152942	97	1450	12782	1.63581	0.999729	0.745651	40.759
GOTERM_BP_FAT	GO:0016246~RNA interference	2	1.53846	0.0422657	ENSG00000100697, ENSG00000197157	98	6	13528	46.0136	1	0.999842	48.5252
GOTERM_MF_FAT	GO:0043167~ion binding	39	30	0.0425107	ENSG00000100938, ENSG00000068654, ENSG00000126012, ENSG00000010256, ENSG00000140400, ENSG00000113360, ENSG00000100697, ENSG00000129197, ENSG00000213614, ENSG00000183878, ENSG00000120805, ENSG00000142082, ENSG00000147050, ENSG00000130749, ENSG00000124782, ENSG00000170581, ENSG00000169919, ENSG00000130449, ENSG00000196305, ENSG00000163156, ENSG00000135940, ENSG00000112200, ENSG00000133065, ENSG0000…	92	4241	12983	1.29773	0.999935	0.657519	42.5227
UP_SEQ_FEATURE	domain:DOC	2	1.53846	0.0445466	ENSG00000005810, ENSG00000126107	125	7	19113	43.6869	1	0.856367	48.223
GOTERM_MF_FAT	GO:0030554~adenyl nucleotide binding	18	13.8462	0.0456637	ENSG00000196305, ENSG00000170759, ENSG00000100697, ENSG00000119383, ENSG00000064687, ENSG00000183495, ENSG00000131473, ENSG00000173846, ENSG00000010810, ENSG00000068745, ENSG00000124784, ENSG00000182319, ENSG00000147224, ENSG00000154930, ENSG00000152942, ENSG00000140853, ENSG00000100345, ENSG00000140474	92	1577	12983	1.61075	0.999969	0.645699	44.8893
UP_SEQ_FEATURE	nucleotide phosphate-binding region:ATP	12	9.23077	0.0482118	ENSG00000010810, ENSG00000182319, ENSG00000147224, ENSG00000170759, ENSG00000100697, ENSG00000152942, ENSG00000140853, ENSG00000183495, ENSG00000131473, ENSG00000100345, ENSG00000173846, ENSG00000140474	125	962	19113	1.90733	1	0.856626	51.0192
SP_PIR_KEYWORDS	chromatin regulator	5	3.84615	0.0491773	ENSG00000126012, ENSG00000118900, ENSG00000183878, ENSG00000183495, ENSG00000147050	125	213	19235	3.61221	0.999983	0.570715	47.3219
GOTERM_MF_FAT	GO:0001883~purine nucleoside binding	18	13.8462	0.0514657	ENSG00000196305, ENSG00000170759, ENSG00000100697, ENSG00000119383, ENSG00000064687, ENSG00000183495, ENSG00000131473, ENSG00000173846, ENSG00000010810, ENSG00000068745, ENSG00000124784, ENSG00000182319, ENSG00000147224, ENSG00000154930, ENSG00000152942, ENSG00000140853, ENSG00000100345, ENSG00000140474	92	1601	12983	1.5866	0.999992	0.655739	49.0113
UP_SEQ_FEATURE	compositionally biased region:Poly-Pro	7	5.38462	0.0525055	ENSG00000182319, ENSG00000124782, ENSG00000182979, ENSG00000138688, ENSG00000149970, ENSG00000183495, ENSG00000043462	125	413	19113	2.59159	1	0.860347	54.1158
GOTERM_BP_FAT	GO:0030705~cytoskeleton-dependent intracellular transport	3	2.30769	0.0535301	ENSG00000138095, ENSG00000170759, ENSG00000100345	98	52	13528	7.96389	1	0.999867	57.0878
GOTERM_MF_FAT	GO:0001882~nucleoside binding	18	13.8462	0.0542948	ENSG00000196305, ENSG00000170759, ENSG00000100697, ENSG00000119383, ENSG00000064687, ENSG00000183495, ENSG00000131473, ENSG00000173846, ENSG00000010810, ENSG00000068745, ENSG00000124784, ENSG00000182319, ENSG00000147224, ENSG00000154930, ENSG00000152942, ENSG00000140853, ENSG00000100345, ENSG00000140474	92	1612	12983	1.57578	0.999996	0.643974	50.9164
UP_SEQ_FEATURE	repeat:HEAT 1	3	2.30769	0.0545359	ENSG00000105568, ENSG00000106009, ENSG00000068878	125	58	19113	7.90883	1	0.851985	55.5159
UP_SEQ_FEATURE	repeat:HEAT 2	3	2.30769	0.0545359	ENSG00000105568, ENSG00000106009, ENSG00000068878	125	58	19113	7.90883	1	0.851985	55.5159
GOTERM_MF_FAT	GO:0016405~CoA-ligase activity	2	1.53846	0.0547312	ENSG00000154930, ENSG00000131473	92	8	12983	35.2799	0.999996	0.617563	51.2044
UP_SEQ_FEATURE	domain:DRBM	2	1.53846	0.0569086	ENSG00000113360, ENSG00000100697	125	9	19113	33.9787	1	0.846074	57.1014
GOTERM_BP_FAT	GO:0008360~regulation of cell shape	3	2.30769	0.0572441	ENSG00000010810, ENSG00000160255, ENSG00000100345	98	54	13528	7.66893	1	0.999654	59.6055
GOTERM_CC_FAT	GO:0000145~exocyst	2	1.53846	0.0656195	ENSG00000168385, ENSG00000090989	97	9	12782	29.2829	0.999998	0.850491	57.168
SP_PIR_KEYWORDS	dioxygenase	3	2.30769	0.0677132	ENSG00000126012, ENSG00000183878, ENSG00000147050	125	66	19235	6.99455	1	0.664384	58.9839
GOTERM_BP_FAT	GO:0048193~Golgi vesicle transport	4	3.07692	0.0679291	ENSG00000087502, ENSG00000166685, ENSG00000120805, ENSG00000167461	98	131	13528	4.21499	1	0.999711	66.1001
SP_PIR_KEYWORDS	lysosome	4	3.07692	0.0718762	ENSG00000169919, ENSG00000198589, ENSG00000213614, ENSG00000160695	125	149	19235	4.13101	1	0.661775	61.252
GOTERM_MF_FAT	GO:0046872~metal ion binding	37	28.4615	0.073494	ENSG00000100938, ENSG00000068654, ENSG00000010256, ENSG00000140400, ENSG00000126012, ENSG00000113360, ENSG00000100697, ENSG00000129197, ENSG00000183878, ENSG00000120805, ENSG00000142082, ENSG00000147050, ENSG00000130749, ENSG00000124782, ENSG00000170581, ENSG00000130449, ENSG00000196305, ENSG00000163156, ENSG00000135940, ENSG00000112200, ENSG00000133065, ENSG00000221823, ENSG00000188177, ENSG0000…	92	4140	12983	1.26121	1	0.701937	62.2094
KEGG_PATHWAY	hsa04650:Natural killer cell mediated cytotoxicity	4	3.07692	0.07602	ENSG00000010810, ENSG00000160255, ENSG00000204475, ENSG00000043462	39	133	5085	3.92134	0.996352	0.996352	55.9845
UP_SEQ_FEATURE	metal ion-binding site:Zinc	4	3.07692	0.0776056	ENSG00000068654, ENSG00000140400, ENSG00000135940, ENSG00000142082	125	153	19113	3.99749	1	0.911807	68.8656
GOTERM_MF_FAT	GO:0016702~oxidoreductase activity, acting on single donors with incorporation of molecular oxygen, incorporation of two atoms of oxygen	3	2.30769	0.078125	ENSG00000126012, ENSG00000183878, ENSG00000147050	92	66	12983	6.41453	1	0.699983	64.5479
GOTERM_MF_FAT	GO:0016701~oxidoreductase activity, acting on single donors with incorporation of molecular oxygen	3	2.30769	0.0801734	ENSG00000126012, ENSG00000183878, ENSG00000147050	92	67	12983	6.31879	1	0.686368	65.5391
SP_PIR_KEYWORDS	B-cell	2	1.53846	0.0806636	ENSG00000104921, ENSG00000012124	125	13	19235	23.6738	1	0.682064	65.6651
GOTERM_BP_FAT	GO:0050778~positive regulation of immune response	4	3.07692	0.0860858	ENSG00000104921, ENSG00000010810, ENSG00000126759, ENSG00000204475	98	145	13528	3.80802	1	0.999891	74.9493
GOTERM_BP_FAT	GO:0015031~protein transport	10	7.69231	0.0956652	ENSG00000113119, ENSG00000129197, ENSG00000166685, ENSG00000149182, ENSG00000090989, ENSG00000160695, ENSG00000118873, ENSG00000167461, ENSG00000043462, ENSG00000100345	98	762	13528	1.81156	1	0.999884	78.6966
KEGG_PATHWAY	hsa05416:Viral myocarditis	3	2.30769	0.0980043	ENSG00000010810, ENSG00000160255, ENSG00000100345	39	71	5085	5.50921	0.99934	0.97431	65.7185
GOTERM_BP_FAT	GO:0045184~establishment of protein localization	10	7.69231	0.0998168	ENSG00000113119, ENSG00000129197, ENSG00000166685, ENSG00000149182, ENSG00000090989, ENSG00000160695, ENSG00000118873, ENSG00000167461, ENSG00000043462, ENSG00000100345	98	769	13528	1.79507	1	0.999802	80.1519
