# Supplementary material for: Deep brain stimulation modulates nonsense-mediated RNA decay in Parkinson’s patients leukocytes
Source: BMC Genomics. 2013 Jul 16;14:478. doi: 10.1186/1471-2164-14-478 (PMC3723527; doi:10.1186/1471-2164-14-478)
Supplement: Additional file 4: Table S4 — Functional terms, functions and processes found as enriched in the in-house PD cohort alternatively spliced genes detected upon comparison to HC. [file 1471-2164-14-478-S4.xlsx]

## Sheet: Supp_table_x_pruned-results_z-s
Category	Term	Count	%	PValue	Genes	List Total	Pop Hits	Pop Total	Fold Enrichment	Bonferroni	Benjamini	FDR
SP_PIR_KEYWORDS	cytoplasm	72	2.7853	7.40194e-06	ITGB3BP, PTGES3, ENAH, NARS, WWC1, TTN, EVI5, HRSP12, WDR77, PIWIL3, ZW10, NQO2, IBTK, KIF14, FMNL2, MCM3AP, TNIK, FAM82A1, ANKRA2, RINT1, RASIP1, HSP90AA5P, MYLK2, TOPBP1, PLK1S1, NEXN, BBS2, MAST4, TNS1, FAM82B, EPB41L5, USO1, CA1, MYBBP1A, MAP3K12, ADD1, RAD23B, DNAH10, DNAH14, HMGCS1, EPB41L4A, FKBP1A, TKTL1, PIN4, PEX5L, BANF1, EXOSC10, SRRT, SUMO1, PPP2CB, CACYBP, BCL11A, CLASP1, NEDD4L, TP…	250	3332	19235	1.66257	0.00221813	0.00221813	0.00989077
GOTERM_CC_FAT	GO:0043228~non-membrane-bounded organelle	57	2.20503	7.91733e-06	PTGES3, ITGB3BP, ENAH, TAF1A, UTY, LYAR, TTN, EVI5, CIRH1A, SAP30L, ZW10, KIF14, STAG3L4, FAM82A1, ANKRA2, MYLK2, TOPBP1, EXOSC1, PLK1S1, NEXN, BBS2, PRDM9, TNS1, FAM82B, G6PD, SMARCE1, EPB41L5, MYBBP1A, MRPL43, RAD17, DSCC1, ADD1, DNAH10, LMNB1, DNAH14, SLC38A6, EPB41L4A, PIN4, BANF1, RPA3, EXOSC10, PPP2CB, CLASP1, TRAF5, NEFM, GIT1, IL1RL1, DLGAP5, CDC20, CENPK, RASSF3, CSPP1, DNAJB9, NOLC1, HN…	160	2596	12782	1.75408	0.00222231	0.00222231	0.0104738
GOTERM_CC_FAT	GO:0043232~intracellular non-membrane-bounded organelle	57	2.20503	7.91733e-06	PTGES3, ITGB3BP, ENAH, TAF1A, UTY, LYAR, TTN, EVI5, CIRH1A, SAP30L, ZW10, KIF14, STAG3L4, FAM82A1, ANKRA2, MYLK2, TOPBP1, EXOSC1, PLK1S1, NEXN, BBS2, PRDM9, TNS1, FAM82B, G6PD, SMARCE1, EPB41L5, MYBBP1A, MRPL43, RAD17, DSCC1, ADD1, DNAH10, LMNB1, DNAH14, SLC38A6, EPB41L4A, PIN4, BANF1, RPA3, EXOSC10, PPP2CB, CLASP1, TRAF5, NEFM, GIT1, IL1RL1, DLGAP5, CDC20, CENPK, RASSF3, CSPP1, DNAJB9, NOLC1, HN…	160	2596	12782	1.75408	0.00222231	0.00222231	0.0104738
SP_PIR_KEYWORDS	phosphoprotein	128	4.95164	1.27869e-05	CAST, ITGB3BP, ENAH, WFS1, MED23, DDX26B, IARS2, TTN, PLOD2, HRSP12, WDR77, PMS2, SAP30L, MLL3, NQO2, IBTK, MCM3AP, RNF220, TNIK, BCR, MYLK2, TOPBP1, PLK1S1, CECR6, CDKL5, MAP4K3, TMEM106B, LAT2, TNS1, SMARCE1, USO1, CLIP4, UGGT2, MYBBP1A, EIF2AK3, RAD17, ADD1, KIAA0947, RAD23B, LMNB1, NEK3, HMGCS1, SOX6, PIN4, PEX5L, BANF1, IL12RB2, METTL3, CACYBP, STAMBPL1, PPIL4, CLASP1, SKIL, GIT1, MSTO1, PTP…	250	7263	19235	1.35596	0.00382876	0.00191622	0.0170859
GOTERM_CC_FAT	GO:0005819~spindle	11	0.425532	1.47328e-05	CSPP1, KIF14, FAM82B, FAM82A1, EVI5, DLGAP5, PPP2CB, CDC20, CLASP1, PIN4, ZW10	160	147	12782	5.97798	0.00413139	0.00206783	0.0194892
SP_PIR_KEYWORDS	alternative splicing	129	4.99033	3.91879e-05	CAST, ITGB3BP, ENAH, MED23, DDX26B, TTN, SH3YL1, PLOD2, PMS2, MLL3, IBTK, TNIK, BCR, RNF220, STAG3L2, FAM82A1, GTPBP8, PLK1S1, CECR5, MAP4K3, ZFP82, LAT2, DCUN1D2, SMARCE1, IQCG, CLIP4, MYBBP1A, RAD17, MRPL43, ADD1, DNAH10, CLCN3, NEK3, DNAH14, SLC38A6, SOX6, EP400NL, PEX5L, PDSS2, IL12RB2, METTL3, GFM1, CACYBP, STAMBPL1, FAIM, CLASP1, SKIL, FBXO9, ZNF69, GIT1, MSTO1, PTPN2, IL1RL1, LGALS8, FAM19…	250	7488	19235	1.32549	0.0116878	0.0039112	0.0523542
UP_SEQ_FEATURE	splice variant	129	4.99033	4.4417e-05	CAST, ITGB3BP, ENAH, MED23, DDX26B, TTN, SH3YL1, PLOD2, PMS2, MLL3, IBTK, RNF220, TNIK, BCR, STAG3L2, FAM82A1, GTPBP8, PLK1S1, CECR5, MAP4K3, ZFP82, LAT2, DCUN1D2, SMARCE1, IQCG, CLIP4, MYBBP1A, RAD17, MRPL43, ADD1, DNAH10, CLCN3, NEK3, DNAH14, SLC38A6, SOX6, EP400NL, PIN4, PEX5L, PDSS2, IL12RB2, METTL3, GFM1, CACYBP, STAMBPL1, FAIM, CLASP1, SKIL, FBXO9, ZNF69, GIT1, MSTO1, PTPN2, IL1RL1, LGALS8,…	250	7458	19113	1.32238	0.0502622	0.0502622	0.0714884
GOTERM_CC_FAT	GO:0015630~microtubule cytoskeleton	20	0.773694	5.15461e-05	KIF14, DNAH10, FAM82A1, DNAH14, IL1RL1, DLGAP5, TOPBP1, CDC20, PLK1S1, PIN4, CSPP1, RASSF3, BBS2, G6PD, FAM82B, EVI5, PPP2CB, CLASP1, TRAF5, ZW10	160	549	12782	2.91029	0.0143804	0.00481664	0.068172
GOTERM_CC_FAT	GO:0005856~cytoskeleton	35	1.35397	7.04437e-05	DNAH10, ENAH, LMNB1, DNAH14, SLC38A6, EPB41L4A, TTN, PIN4, EVI5, PPP2CB, CLASP1, TRAF5, NEFM, ZW10, GIT1, KIF14, ANKRA2, FAM82A1, IL1RL1, DLGAP5, MYLK2, CDC20, TOPBP1, PLK1S1, NEXN, RASSF3, CSPP1, BBS2, G6PD, FAM82B, TNS1, EPB41L5, HNRNPH1, CACNA1C, ADD1	160	1381	12782	2.02467	0.0196007	0.00493662	0.0931543
GOTERM_CC_FAT	GO:0044430~cytoskeletal part	26	1.0058	0.000286969	DNAH10, LMNB1, DNAH14, TTN, PIN4, EVI5, PPP2CB, CLASP1, TRAF5, NEFM, ZW10, KIF14, FAM82A1, IL1RL1, DLGAP5, MYLK2, TOPBP1, CDC20, PLK1S1, RASSF3, CSPP1, BBS2, FAM82B, G6PD, CACNA1C, ADD1	160	952	12782	2.1818	0.0774834	0.0160006	0.378984
GOTERM_CC_FAT	GO:0031974~membrane-enclosed lumen	40	1.54739	0.000544934	ITGB3BP, RAD23B, TAF1A, LMNB1, E2F5, UTY, LYAR, MED23, IARS2, PIN4, RPA3, EXOSC10, SRRT, SUMO1, GLT25D2, METTL3, CACYBP, CAT, CIRH1A, SAP30L, COX17, BDH1, ACADM, CDC20, TOPBP1, EXOSC1, GTF2H2, DNA2, DNAJB9, NOLC1, SMARCE1, GOLPH3, SUMF1, UGGT2, HNRNPH1, PARP1, MYBBP1A, RAD17, MRPL43, DSCC1	160	1856	12782	1.72171	0.142015	0.0252049	0.71853
GOTERM_BP_FAT	GO:0033554~cellular response to stress	19	0.73501	0.000587753	RAD23B, TNIK, WFS1, RINT1, TOPBP1, ASNS, PRDX3, GTF2H2, RPA3, MAP4K3, DNA2, SUMO1, G6PD, PMS2, CAT, PARP1, EIF2AK3, MAP3K12, RAD17	182	566	13528	2.49517	0.544362	0.544362	0.958639
SP_PIR_KEYWORDS	cytoskeleton	20	0.773694	0.000657723	KIF14, DNAH10, ENAH, FAM82A1, ANKRA2, DNAH14, DLGAP5, EPB41L4A, TOPBP1, PLK1S1, PIN4, NEXN, CSPP1, TNS1, FAM82B, EVI5, PPP2CB, CLASP1, ADD1, ZW10	250	636	19235	2.4195	0.179123	0.0481477	0.875352
SP_PIR_KEYWORDS	atp-binding	31	1.19923	0.00203511	DNAH10, CLCN3, ABCF3, NEK3, NARS, DNAH14, ASNS, IARS2, ULK4, TTN, SLC22A4, ABCA13, KIF14, C9ORF103, BCR, PIK3C2G, TNIK, ATP11B, HSP90AA5P, MYLK2, EPHA1, CDKL5, ABCB4, MAP4K3, MAST4, DNA2, NOLC1, EIF2AK3, RAD17, MAP3K12, ATAD2B	250	1326	19235	1.79875	0.457276	0.115056	2.68557
GOTERM_MF_FAT	GO:0004674~protein serine/threonine kinase activity	15	0.580271	0.00253755	ALPK1, BCR, TNIK, NEK3, MYLK2, FKBP1A, ULK4, TTN, GTF2H2, CDKL5, MAP4K3, EXOSC10, MAST4, EIF2AK3, MAP3K12	180	430	12983	2.51609	0.658617	0.658617	3.50965
GOTERM_BP_FAT	GO:0006259~DNA metabolic process	16	0.618956	0.0033081	PTGES3, RAD23B, MCM3AP, DNAH14, TOPBP1, DNASE1L3, BANF1, GTF2H2, RPA3, GIN1, DNA2, SUMO1, PMS2, PARP1, RAD17, DSCC1	182	506	13528	2.35035	0.988089	0.890861	5.28428
GOTERM_CC_FAT	GO:0070013~intracellular organelle lumen	36	1.39265	0.00348156	ITGB3BP, RAD23B, TAF1A, LMNB1, E2F5, UTY, LYAR, MED23, IARS2, PIN4, RPA3, EXOSC10, SRRT, SUMO1, GLT25D2, METTL3, CIRH1A, SAP30L, BDH1, ACADM, TOPBP1, CDC20, EXOSC1, GTF2H2, DNA2, DNAJB9, NOLC1, SMARCE1, SUMF1, UGGT2, HNRNPH1, PARP1, MYBBP1A, RAD17, MRPL43, DSCC1	160	1779	12782	1.61661	0.624698	0.130645	4.50918
GOTERM_BP_FAT	GO:0032092~positive regulation of protein binding	3	0.116054	0.00357712	FKBP1A, EIF2AK3, ADD1	182	7	13528	31.8556	0.991697	0.797509	5.70226
GOTERM_CC_FAT	GO:0005815~microtubule organizing center	10	0.386847	0.00438319	CSPP1, BBS2, G6PD, EVI5, IL1RL1, DLGAP5, TOPBP1, CLASP1, PLK1S1, TRAF5	160	253	12782	3.15761	0.708986	0.142983	5.64589
GOTERM_MF_FAT	GO:0000166~nucleotide binding	46	1.7795	0.00483953	DNAH10, CLCN3, ABCF3, NARS, NEK3, DNAH14, ASNS, ULK4, IARS2, TTN, GFM1, PPIL4, SLC22A4, PMS2, CAT, SKIL, ABCA13, KIF14, ALPK1, GIMAP5, PIK3C2G, ACADM, BCR, TNIK, C9ORF103, GTPBP8, ATP11B, ARFIP2, HSP90AA5P, MYLK2, EPHA1, CDKL5, ABCB4, MAP4K3, UPF3A, DNA2, MAST4, ARL17B, G6PD, NOLC1, HNRNPH1, PARP1, EIF2AK3, RAD17, MAP3K12, ATAD2B	180	2245	12983	1.4779	0.871534	0.641579	6.59416
GOTERM_CC_FAT	GO:0005694~chromosome	14	0.541586	0.00489766	PTGES3, ITGB3BP, STAG3L4, TOPBP1, CENPK, TTN, BANF1, RPA3, PRDM9, SMARCE1, PPP2CB, CLASP1, DSCC1, ZW10	160	460	12782	2.43136	0.748327	0.14212	6.28889
GOTERM_CC_FAT	GO:0043233~organelle lumen	36	1.39265	0.00503557	ITGB3BP, RAD23B, TAF1A, LMNB1, E2F5, UTY, LYAR, MED23, IARS2, PIN4, RPA3, EXOSC10, SRRT, SUMO1, GLT25D2, METTL3, CIRH1A, SAP30L, BDH1, ACADM, TOPBP1, CDC20, EXOSC1, GTF2H2, DNA2, DNAJB9, NOLC1, SMARCE1, SUMF1, UGGT2, HNRNPH1, PARP1, MYBBP1A, RAD17, MRPL43, DSCC1	160	1820	12782	1.58019	0.75794	0.132255	6.46057
SP_PIR_KEYWORDS	acetylation	50	1.93424	0.00527016	PTGES3, RTN4, CAST, CMC1, NARS, C7ORF28B, PRDX3, IARS2, HRSP12, MLL3, ZW10, ACADM, MYLK2, TOPBP1, CECR5, G6PD, USO1, CA1, MYBBP1A, ADD1, KIAA0947, RAD23B, LMNB1, HMGCS1, ASNS, FKBP1A, PIN4, PPAT, CCDC58, ZBTB8OS, GFM1, CACYBP, THYN1, PEX14, NEDD4L, BDH1, C6ORF115, NEFM, PDCD10, PTPN2, CRYZ, ANXA3, ARL17B, NOLC1, TOMM70A, EEF1E1, PKP4, PARP1, PSAT1, HNRNPH1	250	2635	19235	1.45996	0.795099	0.232184	6.81761
GOTERM_CC_FAT	GO:0070161~anchoring junction	8	0.309478	0.00570306	OPRM1, GIT1, ENAH, TNS1, IL1RL1, PKP4, EPB41L5, NEXN	160	172	12782	3.7157	0.799541	0.135932	7.28736
GOTERM_MF_FAT	GO:0005524~ATP binding	33	1.2766	0.0062444	DNAH10, CLCN3, ABCF3, NEK3, NARS, DNAH14, ASNS, ULK4, IARS2, TTN, SLC22A4, PMS2, ABCA13, KIF14, ALPK1, C9ORF103, BCR, PIK3C2G, TNIK, ATP11B, HSP90AA5P, MYLK2, EPHA1, CDKL5, ABCB4, MAP4K3, MAST4, DNA2, NOLC1, EIF2AK3, RAD17, MAP3K12, ATAD2B	180	1477	12983	1.61152	0.929325	0.586551	8.43133
SP_PIR_KEYWORDS	nucleotide-binding	35	1.35397	0.00640587	DNAH10, CLCN3, ABCF3, NEK3, NARS, DNAH14, ASNS, ULK4, IARS2, TTN, GFM1, SLC22A4, ABCA13, KIF14, GIMAP5, C9ORF103, BCR, PIK3C2G, TNIK, GTPBP8, ATP11B, HSP90AA5P, MYLK2, EPHA1, CDKL5, ABCB4, MAP4K3, MAST4, DNA2, ARL17B, NOLC1, EIF2AK3, RAD17, MAP3K12, ATAD2B	250	1686	19235	1.59721	0.854553	0.240747	8.2293
GOTERM_CC_FAT	GO:0005813~centrosome	9	0.348162	0.00693842	CSPP1, G6PD, EVI5, IL1RL1, DLGAP5, TOPBP1, CLASP1, PLK1S1, TRAF5	160	224	12782	3.20977	0.858647	0.150444	8.79976
GOTERM_MF_FAT	GO:0032559~adenyl ribonucleotide binding	33	1.2766	0.00758943	DNAH10, CLCN3, ABCF3, NEK3, NARS, DNAH14, ASNS, ULK4, IARS2, TTN, SLC22A4, PMS2, ABCA13, KIF14, ALPK1, C9ORF103, BCR, PIK3C2G, TNIK, ATP11B, HSP90AA5P, MYLK2, EPHA1, CDKL5, ABCB4, MAP4K3, MAST4, DNA2, NOLC1, EIF2AK3, RAD17, MAP3K12, ATAD2B	180	1497	12983	1.58999	0.960148	0.553199	10.1587
SP_PIR_KEYWORDS	transferase	30	1.16054	0.0077615	NEK3, HMGCS1, TKTL1, ULK4, TTN, PDSS2, PPAT, ZDHHC23, GLT25D2, METTL3, CHST11, MLL3, ZCCHC4, ALPK1, TNIK, C9ORF103, BCR, PIK3C2G, MYLK2, EPHA1, CDKL5, MAP4K3, QPCT, MAST4, PRDM9, UGGT2, PARP1, PSAT1, EIF2AK3, MAP3K12	250	1394	19235	1.65581	0.903434	0.253375	9.88844
GOTERM_BP_FAT	GO:0030099~myeloid cell differentiation	6	0.232108	0.00817209	G6PD, GIMAP5, HEPH, PRDX3, SOX6, ADD1	182	93	13528	4.79546	0.999983	0.935607	12.5797
GOTERM_BP_FAT	GO:0009057~macromolecule catabolic process	20	0.773694	0.00846371	RAD23B, BIRC6, FKBP1A, CDC20, DNASE1L3, GTF2H2, RPA3, EXOSC10, UPF3A, DNA2, SUMO1, DCUN1D2, CACYBP, PPP2CB, HECTD2, STAMBPL1, NEDD4L, FBXO9, TPRKB, USP45	182	781	13528	1.90345	0.999988	0.896979	12.9999
GOTERM_CC_FAT	GO:0019898~extrinsic to membrane	14	0.541586	0.0087244	IBTK, ICA1, PIK3C2G, ANKRA2, RINT1, VPS37A, EPB41L4A, PDE3A, PEX5L, GOLPH3, EPB41L5, USO1, MAP3K12, ZW10	160	494	12782	2.26402	0.914762	0.172552	10.946
GOTERM_MF_FAT	GO:0030554~adenyl nucleotide binding	34	1.31528	0.00912581	DNAH10, CLCN3, ABCF3, NEK3, NARS, DNAH14, ASNS, ULK4, IARS2, TTN, SLC22A4, PMS2, ABCA13, KIF14, ALPK1, BCR, PIK3C2G, ACADM, C9ORF103, TNIK, ATP11B, HSP90AA5P, MYLK2, EPHA1, CDKL5, ABCB4, MAP4K3, MAST4, DNA2, NOLC1, EIF2AK3, RAD17, MAP3K12, ATAD2B	180	1577	12983	1.55507	0.979307	0.539567	12.0948
GOTERM_MF_FAT	GO:0032555~purine ribonucleotide binding	38	1.47002	0.0102778	DNAH10, CLCN3, ABCF3, NEK3, NARS, DNAH14, ASNS, ULK4, IARS2, TTN, GFM1, SLC22A4, PMS2, ABCA13, KIF14, ALPK1, GIMAP5, C9ORF103, BCR, PIK3C2G, TNIK, GTPBP8, ATP11B, ARFIP2, HSP90AA5P, MYLK2, EPHA1, CDKL5, ABCB4, MAP4K3, MAST4, DNA2, ARL17B, NOLC1, EIF2AK3, RAD17, MAP3K12, ATAD2B	180	1836	12983	1.49284	0.987349	0.517289	13.5211
GOTERM_MF_FAT	GO:0032553~ribonucleotide binding	38	1.47002	0.0102778	DNAH10, CLCN3, ABCF3, NEK3, NARS, DNAH14, ASNS, ULK4, IARS2, TTN, GFM1, SLC22A4, PMS2, ABCA13, KIF14, ALPK1, GIMAP5, C9ORF103, BCR, PIK3C2G, TNIK, GTPBP8, ATP11B, ARFIP2, HSP90AA5P, MYLK2, EPHA1, CDKL5, ABCB4, MAP4K3, MAST4, DNA2, ARL17B, NOLC1, EIF2AK3, RAD17, MAP3K12, ATAD2B	180	1836	12983	1.49284	0.987349	0.517289	13.5211
GOTERM_CC_FAT	GO:0005924~cell-substrate adherens junction	6	0.232108	0.0103568	OPRM1, GIT1, ENAH, TNS1, IL1RL1, NEXN	160	106	12782	4.52193	0.946359	0.188572	12.8667
GOTERM_BP_FAT	GO:0007005~mitochondrion organization	7	0.270793	0.0106077	DNA2, MSTO1, GIMAP5, TOMM70A, GFM1, TMEM70, PRDX3	182	138	13528	3.77035	0.999999	0.907113	16.0313
SP_PIR_KEYWORDS	serine/threonine-protein kinase	12	0.464217	0.0111213	MAP4K3, MAST4, ALPK1, TNIK, BCR, NEK3, MYLK2, ULK4, TTN, EIF2AK3, CDKL5, MAP3K12	250	381	19235	2.42331	0.965094	0.311188	13.8816
GOTERM_MF_FAT	GO:0001883~purine nucleoside binding	34	1.31528	0.0113195	DNAH10, CLCN3, ABCF3, NEK3, NARS, DNAH14, ASNS, ULK4, IARS2, TTN, SLC22A4, PMS2, ABCA13, KIF14, ALPK1, BCR, PIK3C2G, ACADM, C9ORF103, TNIK, ATP11B, HSP90AA5P, MYLK2, EPHA1, CDKL5, ABCB4, MAP4K3, MAST4, DNA2, NOLC1, EIF2AK3, RAD17, MAP3K12, ATAD2B	180	1601	12983	1.53176	0.991897	0.497382	14.7922
GOTERM_CC_FAT	GO:0031981~nuclear lumen	29	1.12186	0.0118236	ITGB3BP, RAD23B, TAF1A, E2F5, LMNB1, UTY, LYAR, MED23, PIN4, RPA3, EXOSC10, SRRT, SUMO1, METTL3, SAP30L, CIRH1A, TOPBP1, CDC20, EXOSC1, GTF2H2, DNA2, DNAJB9, NOLC1, SMARCE1, HNRNPH1, PARP1, MYBBP1A, RAD17, DSCC1	160	1450	12782	1.59775	0.964642	0.199738	14.5599
GOTERM_MF_FAT	GO:0017076~purine nucleotide binding	39	1.5087	0.0120807	DNAH10, CLCN3, ABCF3, NEK3, NARS, DNAH14, ASNS, ULK4, IARS2, TTN, GFM1, SLC22A4, PMS2, ABCA13, KIF14, ALPK1, GIMAP5, BCR, PIK3C2G, ACADM, C9ORF103, TNIK, GTPBP8, ATP11B, ARFIP2, HSP90AA5P, MYLK2, EPHA1, CDKL5, ABCB4, MAP4K3, MAST4, DNA2, ARL17B, NOLC1, EIF2AK3, RAD17, MAP3K12, ATAD2B	180	1918	12983	1.46662	0.99415	0.474108	15.7101
GOTERM_BP_FAT	GO:0000070~mitotic sister chromatid segregation	4	0.154739	0.0121662	DLGAP5, TTN, ZW10, DSCC1	182	36	13528	8.25885	1	0.90348	18.1724
SP_PIR_KEYWORDS	nuclease	6	0.232108	0.0122863	EXOSC10, HRSP12, PMS2, EXOSC1, DNASE1L3, ZC3H12C	250	106	19235	4.35509	0.975491	0.309868	15.2275
GOTERM_MF_FAT	GO:0001882~nucleoside binding	34	1.31528	0.0124616	DNAH10, CLCN3, ABCF3, NEK3, NARS, DNAH14, ASNS, ULK4, IARS2, TTN, SLC22A4, PMS2, ABCA13, KIF14, ALPK1, BCR, PIK3C2G, ACADM, C9ORF103, TNIK, ATP11B, HSP90AA5P, MYLK2, EPHA1, CDKL5, ABCB4, MAP4K3, MAST4, DNA2, NOLC1, EIF2AK3, RAD17, MAP3K12, ATAD2B	180	1612	12983	1.52131	0.99503	0.445326	16.1659
GOTERM_CC_FAT	GO:0005912~adherens junction	7	0.270793	0.0129104	OPRM1, GIT1, ENAH, TNS1, IL1RL1, EPB41L5, NEXN	160	155	12782	3.60782	0.974046	0.204046	15.7946
GOTERM_CC_FAT	GO:0030055~cell-substrate junction	6	0.232108	0.0129256	OPRM1, GIT1, ENAH, TNS1, IL1RL1, NEXN	160	112	12782	4.27969	0.974159	0.193495	15.8118
GOTERM_BP_FAT	GO:0000819~sister chromatid segregation	4	0.154739	0.0131118	DLGAP5, TTN, ZW10, DSCC1	182	37	13528	8.03564	1	0.889837	19.4462
GOTERM_CC_FAT	GO:0005829~cytosol	27	1.04449	0.0131889	PTGES3, ITGB3BP, ENAH, NARS, HMGCS1, FKBP1A, ASNS, PRDX3, TTN, BANF1, AP1S2, CLASP1, CAT, TPRKB, MCM3AP, ICA1, PIK3C2G, ANKRA2, PDE3A, CDC20, RPE, G6PD, GOLPH3, EEF1E1, USO1, MAP3K12, ADD1	160	1330	12782	1.62178	0.976025	0.187194	16.1084
GOTERM_CC_FAT	GO:0031970~organelle envelope lumen	4	0.154739	0.0152094	GOLPH3, CACYBP, CAT, COX17	160	42	12782	7.60833	0.986522	0.202814	18.3527
GOTERM_MF_FAT	GO:0019901~protein kinase binding	7	0.270793	0.0161661	IL12RB2, IBTK, PRDX3, PLK1S1, CD6, TPRKB, MAP3K12	180	147	12983	3.43466	0.998986	0.49813	20.4813
GOTERM_BP_FAT	GO:0006767~water-soluble vitamin metabolic process	4	0.154739	0.0161943	ACADM, SLC22A4, TKTL1, PSAT1	182	40	13528	7.43297	1	0.911561	23.471
GOTERM_BP_FAT	GO:0051098~regulation of binding	7	0.270793	0.0168966	SUMO1, PEX14, FKBP1A, PRDX3, CAT, EIF2AK3, ADD1	182	153	13528	3.4007	1	0.89755	24.3613
GOTERM_CC_FAT	GO:0031090~organelle membrane	23	0.889749	0.0169751	RTN4, ACER3, CLCN3, ICA1, GIMAP5, MSTO1, LMNB1, WFS1, ATP11B, BSCL2, BET1, TMEM70, FKBP1A, ABCB4, SUMO1, AP1S2, TOMM70A, USO1, PEX14, CAT, NDUFS3, BDH1, EIF2AK3	160	1096	12782	1.67647	0.99186	0.213803	20.2683
UP_SEQ_FEATURE	repeat:TPR 5	5	0.193424	0.0173658	DNAH10, UTY, TOMM70A, TTN, PEX5L	250	76	19113	5.02974	1	0.999962	24.5763
GOTERM_BP_FAT	GO:0044265~cellular macromolecule catabolic process	18	0.696325	0.0174144	RAD23B, BIRC6, CDC20, DNASE1L3, GTF2H2, RPA3, EXOSC10, UPF3A, DNA2, SUMO1, DCUN1D2, CACYBP, PPP2CB, HECTD2, STAMBPL1, NEDD4L, FBXO9, USP45	182	725	13528	1.84543	1	0.881789	25.0113
SP_PIR_KEYWORDS	kinase	17	0.65764	0.0177645	GIT1, ALPK1, PIK3C2G, BCR, TNIK, C9ORF103, NEK3, MYLK2, PKIB, ULK4, TTN, EPHA1, CDKL5, MAP4K3, MAST4, EIF2AK3, MAP3K12	250	688	19235	1.90113	0.99538	0.386664	21.2996
SP_PIR_KEYWORDS	tpr repeat	7	0.270793	0.0179406	DNAH10, FAM82B, UTY, TOMM70A, TTN, FBXO9, PEX5L	250	160	19235	3.36612	0.995621	0.364019	21.4879
GOTERM_CC_FAT	GO:0000775~chromosome, centromeric region	6	0.232108	0.0192877	ITGB3BP, PPP2CB, CLASP1, CENPK, ZW10, DSCC1	160	124	12782	3.86552	0.9958	0.229418	22.7143
GOTERM_BP_FAT	GO:0030218~erythrocyte differentiation	4	0.154739	0.0196492	G6PD, HEPH, SOX6, ADD1	182	43	13528	6.91439	1	0.890413	27.7573
SP_PIR_KEYWORDS	Isomerase	6	0.232108	0.0200071	PTGES3, RPE, PPIL4, TOPBP1, FKBP1A, PIN4	250	120	19235	3.847	0.997673	0.372734	23.6671
GOTERM_MF_FAT	GO:0004672~protein kinase activity	16	0.618956	0.0204729	ALPK1, BCR, TNIK, NEK3, MYLK2, FKBP1A, ULK4, TTN, EPHA1, GTF2H2, CDKL5, MAP4K3, EXOSC10, MAST4, EIF2AK3, MAP3K12	180	606	12983	1.90436	0.999842	0.54862	25.2385
GOTERM_BP_FAT	GO:0051099~positive regulation of binding	5	0.193424	0.0205362	FKBP1A, PRDX3, CAT, EIF2AK3, ADD1	182	78	13528	4.76472	1	0.881644	28.8209
GOTERM_CC_FAT	GO:0005874~microtubule	9	0.348162	0.0212618	CSPP1, RASSF3, KIF14, DNAH10, FAM82B, FAM82A1, DNAH14, CLASP1, ZW10	160	274	12782	2.62404	0.997616	0.240048	24.7474
GOTERM_MF_FAT	GO:0004518~nuclease activity	7	0.270793	0.0222218	EXOSC10, DNA2, HRSP12, PMS2, EXOSC1, DNASE1L3, ZC3H12C	180	158	12983	3.19553	0.999926	0.547132	27.0938
GOTERM_CC_FAT	GO:0000793~condensed chromosome	6	0.232108	0.0224544	STAG3L4, TOPBP1, CLASP1, CENPK, TTN, ZW10	160	129	12782	3.7157	0.998308	0.242295	25.9514
GOTERM_CC_FAT	GO:0031967~organelle envelope	15	0.580271	0.0225249	RTN4, MSTO1, GIMAP5, LMNB1, ATP11B, TMEM70, SUMO1, TOMM70A, GOLPH3, CACYBP, CAT, NDUFS3, PARP1, BDH1, COX17	160	620	12782	1.93276	0.998342	0.234132	26.0221
SP_PIR_KEYWORDS	er-golgi transport	5	0.193424	0.0227262	ARL17B, RINT1, USO1, BET1, ZW10	250	83	19235	4.63494	0.998989	0.38897	26.4493
GOTERM_CC_FAT	GO:0031975~envelope	15	0.580271	0.0230796	RTN4, MSTO1, GIMAP5, LMNB1, ATP11B, TMEM70, SUMO1, TOMM70A, GOLPH3, CACYBP, CAT, NDUFS3, PARP1, BDH1, COX17	160	622	12782	1.92655	0.998586	0.230839	26.5756
GOTERM_BP_FAT	GO:0060402~calcium ion transport into cytosol	3	0.116054	0.0262209	IBTK, FKBP1A, CACNA1C	182	19	13528	11.7363	1	0.920937	35.2955
GOTERM_BP_FAT	GO:0034101~erythrocyte homeostasis	4	0.154739	0.0276845	G6PD, HEPH, SOX6, ADD1	182	49	13528	6.06773	1	0.918113	36.8705
GOTERM_BP_FAT	GO:0007067~mitosis	8	0.309478	0.0286329	NOLC1, NEK3, DLGAP5, CDC20, CLASP1, TTN, ZW10, DSCC1	182	220	13528	2.7029	1	0.911748	37.8719
GOTERM_BP_FAT	GO:0000280~nuclear division	8	0.309478	0.0286329	NOLC1, NEK3, DLGAP5, CDC20, CLASP1, TTN, ZW10, DSCC1	182	220	13528	2.7029	1	0.911748	37.8719
GOTERM_BP_FAT	GO:0060401~cytosolic calcium ion transport	3	0.116054	0.028882	IBTK, FKBP1A, CACNA1C	182	20	13528	11.1495	1	0.900235	38.1325
SMART	SM00382:AAA	6	0.232108	0.0304232	DNAH10, ABCF3, ABCA13, RAD17, ABCB4, ATAD2B	111	144	9079	3.40803	0.957206	0.957206	29.1213
SP_PIR_KEYWORDS	microtubule	8	0.309478	0.030927	CSPP1, RASSF3, KIF14, DNAH10, FAM82B, FAM82A1, DNAH14, CLASP1	250	231	19235	2.66459	0.999919	0.466505	34.2824
GOTERM_BP_FAT	GO:0000087~M phase of mitotic cell cycle	8	0.309478	0.0312189	NOLC1, NEK3, DLGAP5, CDC20, CLASP1, TTN, ZW10, DSCC1	182	224	13528	2.65463	1	0.905186	40.5271
GOTERM_BP_FAT	GO:0000279~M phase	10	0.386847	0.0329986	PRDM9, NOLC1, NEK3, DLGAP5, PIWIL3, CDC20, CLASP1, TTN, ZW10, DSCC1	182	329	13528	2.25926	1	0.905696	42.292
GOTERM_CC_FAT	GO:0012505~endomembrane system	17	0.65764	0.0341	RTN4, ACER3, CLCN3, ICA1, LMNB1, WFS1, ATP11B, BSCL2, BET1, FKBP1A, ABCB4, SUMO1, AP1S2, CACYBP, USO1, PARP1, EIF2AK3	160	782	12782	1.73668	0.999942	0.312692	36.8086
GOTERM_BP_FAT	GO:0048285~organelle fission	8	0.309478	0.0344631	NOLC1, NEK3, DLGAP5, CDC20, CLASP1, TTN, ZW10, DSCC1	182	229	13528	2.59667	1	0.904104	43.7074
GOTERM_BP_FAT	GO:0000718~nucleotide-excision repair, DNA damage removal	3	0.116054	0.0345098	RAD23B, GTF2H2, RPA3	182	22	13528	10.1359	1	0.893108	43.752
KEGG_PATHWAY	hsa00030:Pentose phosphate pathway	3	0.116054	0.0345182	RPE, G6PD, TKTL1	61	25	5085	10.0033	0.937657	0.937657	31.1004
GOTERM_CC_FAT	GO:0044429~mitochondrial part	14	0.541586	0.0345212	ACADM, MSTO1, GIMAP5, TMEM70, IARS2, PIN4, DNA2, TOMM70A, GOLPH3, CAT, NDUFS3, BDH1, COX17, MRPL43	160	595	12782	1.87971	0.999948	0.306237	37.1722
GOTERM_BP_FAT	GO:0006281~DNA repair	9	0.348162	0.0373465	RAD23B, DNA2, SUMO1, PMS2, TOPBP1, PARP1, RAD17, GTF2H2, RPA3	182	284	13528	2.35552	1	0.901048	46.3993
GOTERM_MF_FAT	GO:0019900~kinase binding	7	0.270793	0.0376692	IL12RB2, IBTK, PRDX3, PLK1S1, CD6, TPRKB, MAP3K12	180	179	12983	2.82064	1	0.713318	41.7205
UP_SEQ_FEATURE	repeat:TPR 4	5	0.193424	0.0380613	DNAH10, UTY, TOMM70A, TTN, PEX5L	250	97	19113	3.94082	1	1	46.4611
GOTERM_CC_FAT	GO:0005925~focal adhesion	5	0.193424	0.038353	OPRM1, GIT1, ENAH, TNS1, IL1RL1	160	102	12782	3.91605	0.999983	0.324617	40.3921
GOTERM_BP_FAT	GO:0048738~cardiac muscle tissue development	4	0.154739	0.0407164	ACADM, MYLK2, FKBP1A, TTN	182	57	13528	5.21612	1	0.910758	49.3922
INTERPRO	IPR003593:ATPase, AAA+ type, core	6	0.232108	0.0430418	DNAH10, ABCF3, ABCA13, RAD17, ABCB4, ATAD2B	222	144	16659	3.12669	1	1	46.8727
UP_SEQ_FEATURE	zinc finger region:DHHC-type	3	0.116054	0.0447516	ZCCHC4, ZDHHC23, MLL3	250	26	19113	8.82138	1	0.999998	52.1514
SP_PIR_KEYWORDS	coiled coil	36	1.39265	0.0450923	KIAA0802, ITGB3BP, DNAH10, ENAH, LMNB1, DNAH14, LYAR, BET1, WWC1, SOX6, TTN, CCDC58, EVI5, CLASP1, SKIL, MLL3, TRAF5, NEFM, ZW10, KIF14, RNF220, FAM82A1, DLGAP5, RINT1, HSP90AA5P, CENPK, FAM190A, RUFY2, CSPP1, KIAA1407, GOLGA6L10, SMARCE1, PKP4, USO1, KIAA0947, ATAD2B	250	2019	19235	1.37189	0.999999	0.579006	46.0211
GOTERM_BP_FAT	GO:0048872~homeostasis of number of cells	5	0.193424	0.0451638	G6PD, GIMAP5, HEPH, SOX6, ADD1	182	100	13528	3.71648	1	0.923815	53.1022
INTERPRO	IPR001594:Zinc finger, DHHC-type	3	0.116054	0.0462174	ZCCHC4, ZDHHC23, MLL3	222	26	16659	8.65852	1	0.999992	49.3517
GOTERM_BP_FAT	GO:0006308~DNA catabolic process	4	0.154739	0.0462718	RAD23B, DNASE1L3, GTF2H2, RPA3	182	60	13528	4.95531	1	0.920635	53.9859
INTERPRO	IPR008271:Serine/threonine protein kinase, active site	10	0.386847	0.0469371	MAP4K3, MAST4, TNIK, NEK3, MYLK2, ULK4, TTN, EIF2AK3, CDKL5, MAP3K12	222	354	16659	2.11979	1	0.999635	49.8983
UP_SEQ_FEATURE	repeat:TPR 2	6	0.232108	0.0478813	DNAH10, FAM82B, UTY, TOMM70A, TTN, PEX5L	250	151	19113	3.03783	1	0.999989	54.614
UP_SEQ_FEATURE	repeat:TPR 1	6	0.232108	0.0478813	DNAH10, FAM82B, UTY, TOMM70A, TTN, PEX5L	250	151	19113	3.03783	1	0.999989	54.614
GOTERM_BP_FAT	GO:0043066~negative regulation of apoptosis	10	0.386847	0.048678	GIMAP5, WFS1, CHST11, PPP2CB, BIRC6, FAIM, PDE3A, ASNS, PRDX3, CAT	182	354	13528	2.09971	1	0.923169	55.8515
GOTERM_MF_FAT	GO:0004519~endonuclease activity	5	0.193424	0.0494297	DNA2, HRSP12, PMS2, DNASE1L3, ZC3H12C	180	100	12983	3.60639	1	0.783823	50.9741
UP_SEQ_FEATURE	active site:Proton acceptor	15	0.580271	0.0498664	ACADM, TNIK, NEK3, MYLK2, TTN, EPHA1, CDKL5, MAP4K3, QPCT, MAST4, G6PD, SUMF1, BDH1, EIF2AK3, MAP3K12	250	658	19113	1.74283	1	0.99995	56.1137
SP_PIR_KEYWORDS	Endonuclease	4	0.154739	0.0501657	HRSP12, PMS2, DNASE1L3, ZC3H12C	250	64	19235	4.80875	1	0.596773	49.7301
GOTERM_BP_FAT	GO:0055008~cardiac muscle tissue morphogenesis	3	0.116054	0.0502175	MYLK2, FKBP1A, TTN	182	27	13528	8.25885	1	0.92202	57.0076
GOTERM_BP_FAT	GO:0060415~muscle tissue morphogenesis	3	0.116054	0.0502175	MYLK2, FKBP1A, TTN	182	27	13528	8.25885	1	0.92202	57.0076
INTERPRO	IPR017442:Serine/threonine protein kinase-related	10	0.386847	0.0503516	MAP4K3, MAST4, TNIK, NEK3, MYLK2, ULK4, TTN, EIF2AK3, CDKL5, MAP3K12	222	359	16659	2.09027	1	0.998306	52.4179
UP_SEQ_FEATURE	short sequence motif:GPAGTGKT motif	2	0.0773694	0.0511055	DNAH10, DNAH14	250	4	19113	38.226	1	0.999833	57.0262
INTERPRO	IPR000583:Glutamine amidotransferase, class-II	2	0.0773694	0.0520224	ASNS, PPAT	222	4	16659	37.5203	1	0.994899	53.6073
GOTERM_BP_FAT	GO:0043069~negative regulation of programmed cell death	10	0.386847	0.0523207	GIMAP5, WFS1, CHST11, PPP2CB, BIRC6, FAIM, PDE3A, ASNS, PRDX3, CAT	182	359	13528	2.07046	1	0.923161	58.5411
GOTERM_CC_FAT	GO:0005730~nucleolus	15	0.580271	0.0526532	TAF1A, UTY, LYAR, EXOSC1, PIN4, EXOSC10, DNAJB9, SMARCE1, NOLC1, SAP30L, CIRH1A, HNRNPH1, PARP1, MYBBP1A, RAD17	160	698	12782	1.71678	1	0.40792	51.1097
UP_SEQ_FEATURE	compositionally biased region:Ser-rich	11	0.425532	0.0530693	MAST4, MUC3A, ALPK1, TNS1, EVI5, CLASP1, TTN, CLIP4, FAM190A, KIAA2026, MCTP1	250	425	19113	1.97876	1	0.999634	58.4359
GOTERM_BP_FAT	GO:0060548~negative regulation of cell death	10	0.386847	0.0530702	GIMAP5, WFS1, CHST11, PPP2CB, BIRC6, FAIM, PDE3A, ASNS, PRDX3, CAT	182	360	13528	2.06471	1	0.919059	59.0751
GOTERM_BP_FAT	GO:0035051~cardiac cell differentiation	3	0.116054	0.0536161	ACADM, SOX6, TTN	182	28	13528	7.96389	1	0.914217	59.4599
GOTERM_BP_FAT	GO:0007017~microtubule-based process	8	0.309478	0.0538085	KIF14, BBS2, DNAH10, DNAH14, CLASP1, PLK1S1, NEFM, ZW10	182	253	13528	2.35035	1	0.907955	59.5947
GOTERM_BP_FAT	GO:0043393~regulation of protein binding	3	0.116054	0.057094	FKBP1A, EIF2AK3, ADD1	182	29	13528	7.68928	1	0.914245	61.833
GOTERM_MF_FAT	GO:0019899~enzyme binding	13	0.502901	0.0582213	IBTK, FMNL2, WFS1, ARFIP2, PRDX3, PLK1S1, PEX5L, IL12RB2, SKIL, CD6, CACNA1C, TPRKB, MAP3K12	180	523	12983	1.79285	1	0.815771	56.9788
GOTERM_CC_FAT	GO:0005828~kinetochore microtubule	2	0.0773694	0.0606778	CLASP1, ZW10	160	5	12782	31.955	1	0.443631	56.3135
GOTERM_BP_FAT	GO:0051276~chromosome organization	12	0.464217	0.0614093	PTGES3, PRDM9, SMARCE1, UTY, DLGAP5, SOX6, TTN, PARP1, MLL3, MAP3K12, ZW10, DSCC1	182	485	13528	1.83908	1	0.923287	64.5964
GOTERM_BP_FAT	GO:0006793~phosphorus metabolic process	20	0.773694	0.0619352	ALPK1, PIK3C2G, BCR, TNIK, NEK3, PTPN2, MYLK2, ULK4, TTN, EPHA1, CDKL5, MAP4K3, IL12RB2, MAST4, PPP2CB, PTP4A2, NDUFS3, CD6, EIF2AK3, MAP3K12	182	973	13528	1.52785	1	0.919072	64.92
GOTERM_BP_FAT	GO:0006796~phosphate metabolic process	20	0.773694	0.0619352	ALPK1, PIK3C2G, BCR, TNIK, NEK3, PTPN2, MYLK2, ULK4, TTN, EPHA1, CDKL5, MAP4K3, IL12RB2, MAST4, PPP2CB, PTP4A2, NDUFS3, CD6, EIF2AK3, MAP3K12	182	973	13528	1.52785	1	0.919072	64.92
GOTERM_BP_FAT	GO:0006974~response to DNA damage stimulus	10	0.386847	0.0634581	RAD23B, DNA2, SUMO1, RINT1, PMS2, TOPBP1, PARP1, RAD17, GTF2H2, RPA3	182	373	13528	1.99275	1	0.918278	65.8415
UP_SEQ_FEATURE	domain:AH	2	0.0773694	0.0634701	ICA1, ARFIP2	250	5	19113	30.5808	1	0.999788	65.2069
UP_SEQ_FEATURE	domain:Glutamine amidotransferase type-2	2	0.0773694	0.0634701	ASNS, PPAT	250	5	19113	30.5808	1	0.999788	65.2069
SP_PIR_KEYWORDS	nucleus	67	2.59188	0.0636623	ITGB3BP, TAF1A, E2F5, UTY, LYAR, VPS37A, MED23, TTN, DNASE1L3, EVI5, HRSP12, WDR77, PMS2, CIRH1A, SAP30L, MLL3, KIF14, IBTK, MCM3AP, TNIK, TOPBP1, CCNC, EXOSC1, CDKL5, GTF2H2, ZBTB24, ZFP82, ZNF439, PRDM9, SMARCE1, ZNF277, MYBBP1A, RAD17, DSCC1, RAD23B, LMNB1, SOX6, TKTL1, PIN4, BANF1, RPA3, EXOSC10, SRRT, SUMO1, METTL3, PPP2CB, BCL11A, CACYBP, THYN1, PPIL4, TPRKB, ZNF69, DLGAP5, ZNF770, CENPK, R…	250	4283	19235	1.20359	1	0.665901	58.4805
GOTERM_BP_FAT	GO:0006468~protein amino acid phosphorylation	15	0.580271	0.0638112	ALPK1, BCR, TNIK, NEK3, MYLK2, ULK4, TTN, EPHA1, CDKL5, MAP4K3, IL12RB2, MAST4, CD6, EIF2AK3, MAP3K12	182	667	13528	1.67158	1	0.913609	66.0519
INTERPRO	IPR010504:Arfaptin-like	2	0.0773694	0.0646014	ICA1, ARFIP2	222	5	16659	30.0162	1	0.995907	61.7131
INTERPRO	IPR017932:Glutamine amidotransferase, type II	2	0.0773694	0.0646014	ASNS, PPAT	222	5	16659	30.0162	1	0.995907	61.7131
UP_SEQ_FEATURE	domain:ABC transporter 2	3	0.116054	0.0649383	ABCF3, ABCA13, ABCB4	250	32	19113	7.16737	1	0.999588	66.0748
UP_SEQ_FEATURE	domain:ABC transporter 1	3	0.116054	0.0649383	ABCF3, ABCA13, ABCB4	250	32	19113	7.16737	1	0.999588	66.0748
GOTERM_BP_FAT	GO:0009437~carnitine metabolic process	2	0.0773694	0.0651413	ACADM, SLC22A4	182	5	13528	29.7319	1	0.91232	66.8336
GOTERM_BP_FAT	GO:0006577~betaine metabolic process	2	0.0773694	0.0651413	ACADM, SLC22A4	182	5	13528	29.7319	1	0.91232	66.8336
GOTERM_BP_FAT	GO:0022417~protein maturation by protein folding	2	0.0773694	0.0651413	WFS1, FKBP1A	182	5	13528	29.7319	1	0.91232	66.8336
GOTERM_CC_FAT	GO:0044432~endoplasmic reticulum part	9	0.348162	0.0682829	RTN4, ACER3, GLT25D2, WFS1, BSCL2, SUMF1, FKBP1A, UGGT2, EIF2AK3	160	347	12782	2.07201	1	0.473286	60.7681
GOTERM_BP_FAT	GO:0016310~phosphorylation	17	0.65764	0.0701031	ALPK1, PIK3C2G, BCR, TNIK, NEK3, MYLK2, ULK4, TTN, EPHA1, CDKL5, MAP4K3, IL12RB2, MAST4, NDUFS3, CD6, EIF2AK3, MAP3K12	182	800	13528	1.57951	1	0.922482	69.6029
SMART	SM00327:VWA	4	0.154739	0.070661	COL6A6, ANTXR2, DDX26B, GTF2H2	111	79	9079	4.14141	0.999433	0.976183	55.7985
SP_PIR_KEYWORDS	chromosomal rearrangement	8	0.309478	0.0713527	IGHG1, BCR, LMNB1, EVI5, BCL11A, CHST11, CENPK, CDKL5	250	279	19235	2.20616	1	0.689272	62.8132
GOTERM_CC_FAT	GO:0005758~mitochondrial intermembrane space	3	0.116054	0.0735871	GOLPH3, CAT, COX17	160	36	12782	6.65729	1	0.488904	63.6221
GOTERM_CC_FAT	GO:0044431~Golgi apparatus part	8	0.309478	0.074494	ACER3, ICA1, AP1S2, GOLPH3, USO1, BET1, RASIP1, ABCB4	160	294	12782	2.17381	1	0.482734	64.0905
UP_SEQ_FEATURE	nucleotide phosphate-binding region:ATP 1	3	0.116054	0.0759696	ABCF3, ABCA13, ABCB4	250	35	19113	6.55303	1	0.999761	71.9753
UP_SEQ_FEATURE	nucleotide phosphate-binding region:ATP 2	3	0.116054	0.0759696	ABCF3, ABCA13, ABCB4	250	35	19113	6.55303	1	0.999761	71.9753
PIR_SUPERFAMILY	PIRSF005657:voltage-gated calcium channel	2	0.0773694	0.07599	CACNA1E, CACNA1C	84	7	7396	25.1565	0.99963	0.99963	58.4057
GOTERM_BP_FAT	GO:0006461~protein complex assembly	12	0.464217	0.0768635	MSTO1, TMEM70, PEX14, FKBP1A, MED23, SKIL, CAT, TTN, EIF2AK3, PDSS2, GTF2H2, ZW10	182	505	13528	1.76625	1	0.935547	73.028
GOTERM_BP_FAT	GO:0070271~protein complex biogenesis	12	0.464217	0.0768635	MSTO1, TMEM70, PEX14, FKBP1A, MED23, SKIL, CAT, TTN, EIF2AK3, PDSS2, GTF2H2, ZW10	182	505	13528	1.76625	1	0.935547	73.028
INTERPRO	IPR008521:Protein of unknown function DUF803	2	0.0773694	0.0770142	NIPA2, NIPAL2	222	6	16659	25.0135	1	0.996502	68.4031
UP_SEQ_FEATURE	nucleotide phosphate-binding region:ATP	19	0.73501	0.0773503	KIF14, DNAH10, CLCN3, TNIK, C9ORF103, NEK3, DNAH14, MYLK2, TTN, EPHA1, CDKL5, MAP4K3, DNA2, MAST4, SLC22A4, EIF2AK3, MAP3K12, RAD17, ATAD2B	250	962	19113	1.50997	1	0.999586	72.6419
GOTERM_BP_FAT	GO:0002520~immune system development	8	0.309478	0.0777146	G6PD, GIMAP5, BCL11A, PMS2, HEPH, PRDX3, SOX6, ADD1	182	276	13528	2.15448	1	0.933069	73.4326
GOTERM_BP_FAT	GO:0042592~homeostatic process	16	0.618956	0.0786279	PTGES3, IBTK, CLCN3, GIMAP5, WFS1, FKBP1A, PRDX3, SOX6, MUC3A, G6PD, CACNA1E, HEPH, NEDD4L, PARP1, CACNA1C, ADD1	182	751	13528	1.58359	1	0.930779	73.8604
GOTERM_BP_FAT	GO:0006766~vitamin metabolic process	4	0.154739	0.07918	ACADM, SLC22A4, TKTL1, PSAT1	182	75	13528	3.96425	1	0.927629	74.1158
GOTERM_BP_FAT	GO:0044092~negative regulation of molecular function	9	0.348162	0.0801009	OPRM1, CAST, SUMO1, PEX14, FKBP1A, CDC20, PKIB, PRDX3, CAT	182	334	13528	2.0029	1	0.925428	74.5366
INTERPRO	IPR017441:Protein kinase, ATP binding site	11	0.425532	0.082165	MAP4K3, TNIK, NEK3, SLC35D2, MYLK2, ULK4, TTN, EIF2AK3, EPHA1, CDKL5, MAP3K12	222	455	16659	1.81417	1	0.99498	70.8455
GOTERM_CC_FAT	GO:0005654~nucleoplasm	17	0.65764	0.0822041	ITGB3BP, RAD23B, TAF1A, E2F5, CDC20, MED23, TOPBP1, GTF2H2, RPA3, SRRT, DNA2, SUMO1, METTL3, SMARCE1, HNRNPH1, PARP1, DSCC1	160	882	12782	1.53978	1	0.507839	67.8527
GOTERM_MF_FAT	GO:0047485~protein N-terminus binding	4	0.154739	0.0822508	SMARCE1, PEX14, PARP1, GTF2H2	180	74	12983	3.8988	1	0.896601	70.0881
SP_PIR_KEYWORDS	Rotamase	3	0.116054	0.0827245	PPIL4, FKBP1A, PIN4	250	37	19235	6.23838	1	0.72616	68.4584
GOTERM_CC_FAT	GO:0000139~Golgi membrane	6	0.232108	0.0828593	ACER3, ICA1, AP1S2, USO1, BET1, ABCB4	160	186	12782	2.57702	1	0.500639	68.155
GOTERM_MF_FAT	GO:0005083~small GTPase regulator activity	8	0.309478	0.085184	MAP4K3, GIT1, TNIK, BCR, EVI5, TBC1D5, TTN, PEX5L	180	274	12983	2.10592	1	0.890883	71.4047
SP_PIR_KEYWORDS	leucine zipper	3	0.116054	0.0866008	SLC6A8, ARFIP2, MAP3K12	250	38	19235	6.07421	1	0.725837	70.1937
SP_PIR_KEYWORDS	centromere	3	0.116054	0.0866008	ITGB3BP, PPP2CB, CENPK	250	38	19235	6.07421	1	0.725837	70.1937
UP_SEQ_FEATURE	domain:C2	4	0.154739	0.0866311	BCR, PIK3C2G, WWC1, NEDD4L	250	80	19113	3.8226	1	0.999694	76.7514
GOTERM_BP_FAT	GO:0019722~calcium-mediated signaling	3	0.116054	0.0874536	LAT2, EIF2AK3, MCTP1	182	37	13528	6.02673	1	0.938014	77.6739
INTERPRO	IPR002035:von Willebrand factor, type A	4	0.154739	0.0876717	COL6A6, ANTXR2, DDX26B, GTF2H2	222	79	16659	3.79952	1	0.993503	73.2617
UP_SEQ_FEATURE	zinc finger region:C2H2-type 8; atypical	2	0.0773694	0.0877199	ZNF765, ZNF257	250	7	19113	21.8434	1	0.999506	77.1937
UP_SEQ_FEATURE	region of interest:Binding to the beta subunit	2	0.0773694	0.0877199	CACNA1E, CACNA1C	250	7	19113	21.8434	1	0.999506	77.1937
UP_SEQ_FEATURE	domain:Protein kinase	11	0.425532	0.0878157	MAP4K3, MAST4, TNIK, NEK3, MYLK2, ULK4, TTN, EIF2AK3, EPHA1, CDKL5, MAP3K12	250	469	19113	1.79312	1	0.999186	77.2322
GOTERM_CC_FAT	GO:0005783~endoplasmic reticulum	18	0.696325	0.0884086	OPRM1, RTN4, ACER3, TMC8, WFS1, RINT1, BSCL2, BET1, FKBP1A, GLT25D2, DNAJB9, PLOD2, SUMF1, ANTXR2, CAT, UGGT2, EIF2AK3, ZW10	160	960	12782	1.49789	1	0.514467	70.6119
GOTERM_BP_FAT	GO:0006457~protein folding	6	0.232108	0.0886222	DNAJB9, WFS1, PPIL4, HSP90AA5P, FKBP1A, PIN4	182	177	13528	2.51965	1	0.936526	78.1378
INTERPRO	IPR014873:Voltage-dependent calcium channel, alpha-1 subunit, IQ domain	2	0.0773694	0.089263	CACNA1E, CACNA1C	222	7	16659	21.4402	1	0.990137	73.9244
GOTERM_BP_FAT	GO:0002063~chondrocyte development	2	0.0773694	0.0900002	CHST11, EIF2AK3	182	7	13528	21.237	1	0.935505	78.6731
GOTERM_MF_FAT	GO:0004869~cysteine-type endopeptidase inhibitor activity	3	0.116054	0.0920168	CAST, BIRC6, PRDX3	180	37	12983	5.8482	1	0.896527	74.2658
GOTERM_MF_FAT	GO:0003755~peptidyl-prolyl cis-trans isomerase activity	3	0.116054	0.0920168	PPIL4, FKBP1A, PIN4	180	37	12983	5.8482	1	0.896527	74.2658
SMART	SM00220:S_TKc	7	0.270793	0.0942338	MAP4K3, MAST4, TNIK, NEK3, MYLK2, TTN, CDKL5	111	259	9079	2.21062	0.999959	0.965442	66.8007
KEGG_PATHWAY	hsa03420:Nucleotide excision repair	3	0.116054	0.0945182	RAD23B, GTF2H2, RPA3	61	44	5085	5.68368	0.999608	0.980196	65.1081
BBID	158.14-3-3_signal_transduction	2	0.0773694	0.094525	BCR, NOLC1	8	5	358	17.9	0.696249	0.696249	47.2093
GOTERM_BP_FAT	GO:0010959~regulation of metal ion transport	4	0.154739	0.0945462	GIMAP5, WFS1, FKBP1A, NEDD4L	182	81	13528	3.6706	1	0.94071	80.3532
GOTERM_BP_FAT	GO:0007059~chromosome segregation	4	0.154739	0.0945462	DLGAP5, TTN, ZW10, DSCC1	182	81	13528	3.6706	1	0.94071	80.3532
GOTERM_BP_FAT	GO:0030001~metal ion transport	11	0.425532	0.0948654	IBTK, SLC6A8, SLC38A6, SLC22A4, FKBP1A, CACNA1E, HEPH, NEDD4L, SLC13A4, CACNA1C, COX17	182	465	13528	1.75834	1	0.93773	80.4663
SP_PIR_KEYWORDS	polymorphism	161	6.22824	0.0962097	CAST, ITGB3BP, WFS1, ALMS1P, IARS2, TTN, DNASE1L3, WDR77, PMS2, MLL3, NQO2, IBTK, MCM3AP, STAG3L4, BCR, TNIK, FAM82A1, GTPBP8, RINT1, MYLK2, TOPBP1, PLK1S1, CECR5, CDKL5, MAP4K3, TMEM106B, ZNF439, TNS1, PRDM9, IQCG, CLIP4, UGGT2, MYBBP1A, EIF2AK3, RAD17, ADD1, DSCC1, KIAA0947, RAD23B, DNAH10, LMNB1, NEK3, DNAH14, SLC38A6, ULK4, PIN4, PEX5L, PDSS2, IL12RB2, GFM1, KAL1, STAMBPL1, HECTD2, CLASP1, FA…	250	11550	19235	1.0725	1	0.748277	74.1219
GOTERM_BP_FAT	GO:0006814~sodium ion transport	5	0.193424	0.0969052	SLC6A8, SLC38A6, SLC22A4, NEDD4L, SLC13A4	182	130	13528	2.85883	1	0.938034	81.1752
GOTERM_BP_FAT	GO:0030097~hemopoiesis	7	0.270793	0.0985522	G6PD, GIMAP5, BCL11A, HEPH, PRDX3, SOX6, ADD1	182	236	13528	2.20469	1	0.93761	81.7299
SP_PIR_KEYWORDS	glutamine amidotransferase	2	0.0773694	0.0990058	ASNS, PPAT	250	8	19235	19.235	1	0.743305	75.1716
UP_SEQ_FEATURE	active site:For GATase activity	2	0.0773694	0.0996093	ASNS, PPAT	250	8	19113	19.113	1	0.999506	81.5358
