# Supplementary material for: Deep brain stimulation modulates nonsense-mediated RNA decay in Parkinson’s patients leukocytes
Source: BMC Genomics. 2013 Jul 16;14:478. doi: 10.1186/1471-2164-14-478 (PMC3723527; doi:10.1186/1471-2164-14-478)
Supplement: Additional file 7: Table S7 — Functional terms, functions and processes found as enriched in the in-house PD cohort alternatively spliced genes detected upon comparison of pre- to post-DBS (treatment) states. [file 1471-2164-14-478-S7.xlsx]

## Sheet: ST5
Category	Term	Count	%	PValue	Genes	List Total	Pop Hits	Pop Total	Fold Enrichment	Bonferroni	Benjamini	FDR
UP_SEQ_FEATURE	splice variant	115	53.4884	6.43207e-06	ITGB3BP, LHCGR, ITSN2, IL17RB, C6ORF204, INTS8, MDFIC, SRRM1, RARB, FNDC3A, RBMS1, PID1, ZNF644, DYX1C1, SPTLC3, NUDT6, TMEM209, KDM2A, TNFAIP8, CLIP4, GIGYF2, AKAP4, KCNMB3, TDRD3, PAM, KMO, ALS2CR8, ABI3BP, KIAA1009, MCF2L2, CAPS2, FAM102B, CSE1L, CEP170, OTUD7A, PPIL3, TCTN1, SHPRH, PPFIBP1, TRIO, DOCK7, C3ORF23, VDAC3, C18ORF1, EPS15, UPF3A, PPIE, DNA2, RPE, NEDD4, SLAIN1, MAP4, EAF2, IDI1, R…	212	7458	19113	1.39017	0.00496607	0.00496607	0.00982994
SP_PIR_KEYWORDS	phosphoprotein	112	52.093	7.41334e-06	ITGB3BP, LHCGR, ITSN2, TSSC1, INTS8, MDFIC, SRRM1, SAP30L, FNDC3A, RBMS1, PID1, ZNF644, C6ORF35, SPTLC3, MYLK2, RBKS, TMEM209, KDM2A, CLIP4, GIGYF2, IRAK1BP1, AKAP4, KIAA0947, TMX1, TDRD3, PAM, NEDD9, KMO, ZNF512, KIAA1009, RRAGC, FAM102B, EIF3E, CEP170, RPTN, OTUD7B, DDX43, MRC2, PPFIBP1, TRIO, DOCK7, VDAC3, RPS8, EPS15, UPF3A, IKBKE, NEDD4, DCP1A, SLAIN1, SUPT16H, MAP4, EAF2, RERE, C7ORF28B, TA…	212	7263	19235	1.39913	0.002044	0.002044	0.00977998
SP_PIR_KEYWORDS	alternative splicing	114	53.0233	1.06267e-05	ITGB3BP, LHCGR, ITSN2, IL17RB, C6ORF204, INTS8, MDFIC, SRRM1, RARB, RBMS1, PID1, ZNF644, DYX1C1, SPTLC3, NUDT6, TMEM209, KDM2A, TNFAIP8, CLIP4, GIGYF2, AKAP4, KCNMB3, TDRD3, PAM, KMO, ALS2CR8, ABI3BP, KIAA1009, MCF2L2, CAPS2, FAM102B, CSE1L, CEP170, OTUD7A, PPIL3, TCTN1, SHPRH, PPFIBP1, TRIO, DOCK7, C3ORF23, VDAC3, C18ORF1, EPS15, UPF3A, PPIE, DNA2, RPE, NEDD4, SLAIN1, MAP4, EAF2, IDI1, RERE, FAM…	212	7488	19235	1.38132	0.00292868	0.00146541	0.0140189
UP_SEQ_FEATURE	domain:EH 1	3	1.39535	0.00176711	EPS15, REPS2, ITSN2	212	6	19113	45.0778	0.745627	0.495645	2.66692
UP_SEQ_FEATURE	domain:EH 2	3	1.39535	0.00176711	EPS15, REPS2, ITSN2	212	6	19113	45.0778	0.745627	0.495645	2.66692
GOTERM_CC_FAT	GO:0005829~cytosol	25	11.6279	0.00736346	ITGB3BP, EXOC7, ATOX1, KMO, RPL34, EIF3E, LARS, PPP3CC, FNDC3A, HSPA8, DLG1, PFKL, VHL, TRIO, ATP6V1H, APPL1, RPS8, EPS15, RPE, C21ORF7, SERPINB6, NEDD4, IDI1, DYNC1I2, ALDH9A1	138	1330	12782	1.74104	0.842397	0.842397	9.15472
SP_PIR_KEYWORDS	acetylation	42	19.5349	0.0123647	BCLAF1, C7ORF28B, FRYL, RSRC2, NT5DC1, CMBL, FUBP1, CSE1L, RPL34, MCEE, EIF3E, KRT7, SRRM1, FNDC3A, HSPA8, RCSD1, IK, PDS5B, PFKL, PCBD2, C6ORF130, PPFIBP1, LEF1, MYLK2, DOCK7, VDAC3, UBE2Q1, RUFY3, RTTN, ANXA2, EPB41L3, EIF4G3, SCFD1, UBR7, SUPT16H, MAP4, IDI1, CA1, ATP6V0A2, MGST1, ALDH9A1, KIAA0947	212	2635	19235	1.44619	0.96774	0.681661	15.138
SP_PIR_KEYWORDS	nucleus	62	28.8372	0.0140345	ITGB3BP, TAF1A, C13ORF15, TAF1D, ZNF518A, FUBP1, INTS8, MDFIC, SRRM1, NSMCE2, SAP30L, RARB, PHC1, PMS1, RBMS1, IK, ZNF644, DYX1C1, ZNF287, RBM45, ZNF91, LEF1, VEZT, FOSB, RAD52, CCND3, KDM2A, FAM120B, ZNF135, NSL1, NAB1, IRAK1BP1, TDRD3, BCLAF1, TRA2B, WBSCR22, NEDD9, ALS2CR8, ZNF512, KIAA1009, RRAGC, MINA, CSE1L, EIF3E, TOR1A, OTUD7B, OTUD7A, SCNM1, ERCC3, CAPN7, PDS5B, KLF8, VHL, KLF17, ZNF26, …	212	4283	19235	1.31341	0.979778	0.622899	17.0116
GOTERM_CC_FAT	GO:0030426~growth cone	4	1.86047	0.0200754	PTK2B, TOR1A, DOCK7, RUFY3	138	54	12782	6.86098	0.993717	0.920735	23.1606
GOTERM_CC_FAT	GO:0030427~site of polarized growth	4	1.86047	0.0210709	PTK2B, TOR1A, DOCK7, RUFY3	138	55	12782	6.73623	0.995127	0.83046	24.1684
GOTERM_CC_FAT	GO:0043232~intracellular non-membrane-bounded organelle	39	18.1395	0.0222705	ITGB3BP, MYL4, TAF1A, EXOC7, C13ORF15, EPB41L4A, NEDD9, ALS2CR8, KIAA1009, TTLL11, MINA, FUBP1, CCDC104, PTK2B, MDFIC, KRT7, EIF3E, RPTN, CEP170, RPL34, TOR1A, SAP30L, PHC1, KIF2A, DLG1, PDS5B, SHPRH, LEF1, MYLK2, RPS8, STOM, EPB41L3, NEDD4, NSL1, SUPT16H, MAP4, DYNC1I2, ALDH9A1, AKAP4	138	2596	12782	1.39149	0.996413	0.75528	25.3668
GOTERM_CC_FAT	GO:0043228~non-membrane-bounded organelle	39	18.1395	0.0222705	ITGB3BP, MYL4, TAF1A, EXOC7, C13ORF15, EPB41L4A, NEDD9, ALS2CR8, KIAA1009, TTLL11, MINA, FUBP1, CCDC104, PTK2B, MDFIC, KRT7, EIF3E, RPTN, CEP170, RPL34, TOR1A, SAP30L, PHC1, KIF2A, DLG1, PDS5B, SHPRH, LEF1, MYLK2, RPS8, STOM, EPB41L3, NEDD4, NSL1, SUPT16H, MAP4, DYNC1I2, ALDH9A1, AKAP4	138	2596	12782	1.39149	0.996413	0.75528	25.3668
GOTERM_BP_FAT	GO:0035023~regulation of Rho protein signal transduction	5	2.32558	0.0237733	MCF2L2, PTK2B, TRIO, DOCK7, ITSN2	150	99	13528	4.55488	1	1	32.1893
GOTERM_BP_FAT	GO:0016192~vesicle-mediated transport	13	6.04651	0.0253826	TG, TMX1, EXOC7, MRC2, ATP6V1H, AP3S1, MYLK2, ITSN2, YIF1A, SCFD1, NEDD4, GOSR1, HSPA8	150	576	13528	2.03546	1	1	33.9717
GOTERM_MF_FAT	GO:0016531~copper chaperone activity	2	0.930233	0.0329091	ATOX1, COX17	145	3	12983	59.692	0.999993	0.999993	36.7729
GOTERM_BP_FAT	GO:0006401~RNA catabolic process	4	1.86047	0.0348308	UPF3A, DNA2, EIF3E, DCP1A	150	65	13528	5.54995	1	0.999999	43.5809
SP_PIR_KEYWORDS	cytoplasm	48	22.3256	0.0374801	ITGB3BP, PPP4R4, TDRD3, BCLAF1, REPS2, COL21A1, EXOC7, CRIPT, C13ORF15, EPB41L4A, NEDD9, ITSN2, KIAA1009, RRAGC, TTLL11, CSE1L, PTK2B, MDFIC, KRT7, EIF3E, CEP170, LARS, OTUD7B, OTUD7A, RARB, HSPA8, AKT3, KIF2A, PID1, VHL, RBM45, TRIO, MYLK2, RPS8, UPF3A, EPS15, LRRC16A, EPB41L3, IKBKE, SCFD1, CCND3, SERPINB6, NEDD4, DCP1A, TNFAIP8, CA1, ALDH9A1, IRAK1BP1	212	3332	19235	1.30705	0.999974	0.8786	39.5878
KEGG_PATHWAY	hsa00030:Pentose phosphate pathway	3	1.39535	0.0377483	RPE, PFKL, RBKS	64	25	5085	9.53438	0.989735	0.989735	35.6637
GOTERM_BP_FAT	GO:0007173~epidermal growth factor receptor signaling pathway	3	1.39535	0.0377825	EPS15, REPS2, PTK2B	150	28	13528	9.66286	1	0.999989	46.3029
SP_PIR_KEYWORDS	host-virus interaction	8	3.72093	0.0381581	EIF4G3, NEDD4, MDFIC, KRT7, ATP6V1H, ERCC3, HSPA8, DLG1	212	285	19235	2.54684	0.999978	0.832979	40.1468
GOTERM_CC_FAT	GO:0031988~membrane-bounded vesicle	12	5.5814	0.0416345	STOM, PAM, A2M, SCFD1, MYLK2, AP3S1, VEZT, APPL1, FNDC3A, ATP6V0A2, HSPA8, ANXA2	138	568	12782	1.95683	0.999976	0.880722	42.4464
GOTERM_BP_FAT	GO:0000184~nuclear-transcribed mRNA catabolic process, nonsense-mediated decay	3	1.39535	0.0428666	UPF3A, EIF3E, DCP1A	150	30	13528	9.01867	1	0.99997	50.7048
SP_PIR_KEYWORDS	Isomerase	5	2.32558	0.0432645	PPIE, RPE, MCEE, PPIL3, IDI1	212	120	19235	3.78046	0.999995	0.825156	44.206
GOTERM_BP_FAT	GO:0032863~activation of Rac GTPase activity	2	0.930233	0.043339	PTK2B, DOCK7	150	4	13528	45.0933	1	0.999844	51.0961
UP_SEQ_FEATURE	region of interest:TRAF-binding	2	0.930233	0.0434359	OTUD7B, OTUD7A	212	4	19113	45.0778	1	0.999989	49.2723
GOTERM_MF_FAT	GO:0016530~metallochaperone activity	2	0.930233	0.043638	ATOX1, COX17	145	4	12983	44.769	1	0.999628	45.734
GOTERM_BP_FAT	GO:0009057~macromolecule catabolic process	15	6.97674	0.0492098	SHPRH, VHL, UBE2Q1, GNS, UPF3A, DNA2, KDM2A, UBR7, NEDD4, DCP1A, EIF3E, OTUD7B, OTUD7A, NSMCE2, ERCC3	150	781	13528	1.73214	1	0.999808	55.7226
UP_SEQ_FEATURE	domain:EF-hand 1	6	2.7907	0.0516175	EPS15, CAPS2, MYL4, CALML4, RPTN, ITSN2	212	182	19113	2.97216	1	0.999965	55.5133
GOTERM_BP_FAT	GO:0006259~DNA metabolic process	11	5.11628	0.0531321	DNA2, TMX1, SHPRH, KRT7, PPFIBP1, SUPT16H, NSMCE2, RAD52, ERCC3, PMS1, RBMS1	150	506	13528	1.96058	1	0.999697	58.5812
GOTERM_BP_FAT	GO:0032855~positive regulation of Rac GTPase activity	2	0.930233	0.0538789	PTK2B, DOCK7	150	5	13528	36.0747	1	0.999328	59.1055
UP_SEQ_FEATURE	glycosylation site:N-linked (GlcNAc...) (high mannose)	2	0.930233	0.0539982	TNFSF13B, TOR1A	212	5	19113	36.0623	1	0.999815	57.1898
GOTERM_BP_FAT	GO:0000956~nuclear-transcribed mRNA catabolic process	3	1.39535	0.0565946	UPF3A, EIF3E, DCP1A	150	35	13528	7.73029	1	0.999008	60.9599
GOTERM_BP_FAT	GO:0044265~cellular macromolecule catabolic process	14	6.51163	0.0568297	SHPRH, VHL, UBE2Q1, UPF3A, DNA2, KDM2A, UBR7, NEDD4, DCP1A, EIF3E, OTUD7B, OTUD7A, NSMCE2, ERCC3	150	725	13528	1.74154	1	0.998188	61.1167
SP_PIR_KEYWORDS	Serine protease inhibitor	4	1.86047	0.0578443	A2M, SERPINB6, CPAMD8, KAL1	212	80	19235	4.53656	1	0.871993	54.4382
GOTERM_CC_FAT	GO:0001669~acrosomal vesicle	3	1.39535	0.0595242	VEZT, FNDC3A, ATP6V0A2	138	37	12782	7.50999	1	0.922468	54.9433
SP_PIR_KEYWORDS	dna repair	6	2.7907	0.0597166	SHPRH, SUPT16H, NSMCE2, RAD52, ERCC3, PMS1	212	191	19235	2.85019	1	0.848666	55.6184
UP_SEQ_FEATURE	domain:SH3 1	3	1.39535	0.0598079	RIMBP2, TRIO, ITSN2	212	36	19113	7.51297	1	0.999649	61.0364
UP_SEQ_FEATURE	domain:SH3 2	3	1.39535	0.0627787	RIMBP2, TRIO, ITSN2	212	37	19113	7.30992	1	0.99923	62.8762
GOTERM_BP_FAT	GO:0010226~response to lithium ion	2	0.930233	0.0643035	PTK2B, LEF1	150	6	13528	30.0622	1	0.998604	65.8035
UP_SEQ_FEATURE	zinc finger region:A20-type	2	0.930233	0.0644444	OTUD7B, OTUD7A	212	6	19113	30.0519	1	0.998412	63.8719
KEGG_PATHWAY	hsa04020:Calcium signaling pathway	6	2.7907	0.0657846	ADCY4, PTK2B, LHCGR, MYLK2, PPP3CC, VDAC3	64	176	5085	2.70863	0.999696	0.982558	54.1578
GOTERM_CC_FAT	GO:0016023~cytoplasmic membrane-bounded vesicle	11	5.11628	0.0713645	STOM, PAM, A2M, SCFD1, MYLK2, AP3S1, VEZT, FNDC3A, ATP6V0A2, HSPA8, ANXA2	138	550	12782	1.85246	1	0.928941	61.781
GOTERM_BP_FAT	GO:0006622~protein targeting to lysosome	2	0.930233	0.074614	NEDD4, LHCGR	150	7	13528	25.7676	1	0.999159	71.4049
SP_PIR_KEYWORDS	DNA damage	6	2.7907	0.0758146	SHPRH, SUPT16H, NSMCE2, RAD52, ERCC3, PMS1	212	205	19235	2.65555	1	0.886512	64.6606
KEGG_PATHWAY	hsa00190:Oxidative phosphorylation	5	2.32558	0.0765532	ATP6V1H, NDUFS3, COX17, ATP6V0A2, NDUFB2	64	130	5085	3.05589	0.999923	0.957538	59.8622
SP_PIR_KEYWORDS	cell projection	6	2.7907	0.0769803	CRIPT, NEDD9, DOCK7, RUFY3, TTLL11, AKAP4	212	206	19235	2.64265	1	0.865998	65.2441
GOTERM_CC_FAT	GO:0031090~organelle membrane	18	8.37209	0.0776085	TMX1, SPTLC3, ALG3, ATP6V1H, KMO, SFXN2, APPL1, VDAC3, NDUFB2, PIGN, MAN2A1, TOR1A, GOSR1, NDUFS3, FNDC3A, MGST1, ATP6V0A2, DLG1	138	1096	12782	1.52118	1	0.919905	64.9881
GOTERM_MF_FAT	GO:0004866~endopeptidase inhibitor activity	5	2.32558	0.0777852	A2M, SERPINB6, CPAMD8, KAL1, TNFAIP8	145	145	12983	3.08751	1	0.999929	67.0236
SP_PIR_KEYWORDS	coiled coil	30	13.9535	0.0794405	ITGB3BP, PPP4R4, REPS2, EXOC7, COL2A1, ITSN2, RSRC2, KIAA1009, C6ORF204, CCDC104, CEP170, KRT7, FBXW10, KIF2A, PPFIBP1, TRIM26, DOCK7, VEZT, C3ORF23, APPL1, RUFY3, LRRC16A, KIAA1407, EIF4G3, SLAIN1, TNFAIP8, SUPT16H, GOSR1, RERE, KIAA0947	212	2019	19235	1.34816	1	0.850998	66.4466
GOTERM_BP_FAT	GO:0006402~mRNA catabolic process	3	1.39535	0.0811894	UPF3A, EIF3E, DCP1A	150	43	13528	6.29209	1	0.999238	74.5145
GOTERM_MF_FAT	GO:0004867~serine-type endopeptidase inhibitor activity	4	1.86047	0.0824043	A2M, SERPINB6, CPAMD8, KAL1	145	92	12983	3.89295	1	0.999505	69.2158
GOTERM_BP_FAT	GO:0007167~enzyme linked receptor protein signaling pathway	8	3.72093	0.0840582	EPS15, REPS2, PTK2B, TRIO, AP3S1, APPL1, PILRB, AKAP4	150	342	13528	2.10963	1	0.99904	75.7693
GOTERM_BP_FAT	GO:0007155~cell adhesion	13	6.04651	0.0853521	ITGB3BP, COL21A1, PPFIBP1, NEDD9, LEF1, COL2A1, CLDN11, BTBD9, PTK2B, FAT4, KAL1, FNDC3A, DLG1	150	700	13528	1.6749	1	0.998665	76.3161
GOTERM_BP_FAT	GO:0022610~biological adhesion	13	6.04651	0.086043	ITGB3BP, COL21A1, PPFIBP1, NEDD9, LEF1, COL2A1, CLDN11, BTBD9, PTK2B, FAT4, KAL1, FNDC3A, DLG1	150	701	13528	1.67251	1	0.998131	76.6033
GOTERM_BP_FAT	GO:0010604~positive regulation of macromolecule metabolic process	15	6.97674	0.0899441	TMX1, PCBD2, VHL, ZNF287, LEF1, DOCK7, DNA2, TNFSF13B, CCND3, PTK2B, NEDD4, MDFIC, RARB, EAF2, ERCC3	150	857	13528	1.57853	1	0.998001	78.1645
GOTERM_CC_FAT	GO:0005654~nucleoplasm	15	6.97674	0.0901772	ITGB3BP, TAF1A, LEF1, RAD52, APPL1, ALS2CR8, DNA2, INTS8, KDM2A, EIF3E, SUPT16H, SRRM1, EAF2, ERCC3, RERE	138	882	12782	1.57522	1	0.927571	70.7039
GOTERM_MF_FAT	GO:0030414~peptidase inhibitor activity	5	2.32558	0.0912003	A2M, SERPINB6, CPAMD8, KAL1, TNFAIP8	145	153	12983	2.92608	1	0.998853	73.0215
GOTERM_BP_FAT	GO:0006119~oxidative phosphorylation	4	1.86047	0.0937842	ATP6V1H, NDUFS3, ATP6V0A2, NDUFB2	150	98	13528	3.68109	1	0.997871	79.6054
GOTERM_BP_FAT	GO:0006281~DNA repair	7	3.25581	0.0940555	DNA2, SHPRH, SUPT16H, NSMCE2, RAD52, ERCC3, PMS1	150	284	13528	2.22291	1	0.997156	79.7038
GOTERM_BP_FAT	GO:0032856~activation of Ras GTPase activity	2	0.930233	0.0948977	PTK2B, DOCK7	150	9	13528	20.0415	1	0.996432	80.0063
GOTERM_BP_FAT	GO:0032862~activation of Rho GTPase activity	2	0.930233	0.0948977	PTK2B, DOCK7	150	9	13528	20.0415	1	0.996432	80.0063
UP_SEQ_FEATURE	mutagenesis site	30	13.9535	0.0953372	ITGB3BP, PPP4R4, TDRD3, TMX1, CORIN, C13ORF15, LHCGR, PTK2B, EIF3E, OTUD7B, SRRM1, NSMCE2, SAP30L, ERCC3, AKT3, DLG1, KLF8, SHPRH, VHL, MRC2, TRIO, ANXA2, STOM, EPS15, PLSCR1, IKBKE, EIF4G3, KDM2A, DCP1A, MAP4	212	2045	19113	1.32258	1	0.999819	78.3743
UP_SEQ_FEATURE	domain:FERM	3	1.39535	0.0983928	EPB41L3, PTK2B, EPB41L4A	212	48	19113	5.63473	1	0.99967	79.4642
