# Supplementary material for: Deep brain stimulation modulates nonsense-mediated RNA decay in Parkinson’s patients leukocytes
Source: BMC Genomics. 2013 Jul 16;14:478. doi: 10.1186/1471-2164-14-478 (PMC3723527; doi:10.1186/1471-2164-14-478)
Supplement: Additional file 10: Table S10 — Functional terms, functions and processes found as enriched in the in-house PD cohort alternatively spliced genes detected upon splicing-index analysis of the two tested post-DBS states (on and off electrical stimulation:ON-Stim and OFF-Stim). [file 1471-2164-14-478-S10.xlsx]

## Sheet: ST9
Category	Term	Count	%	PValue	Genes	List Total	Pop Hits	Pop Total	Fold Enrichment	Bonferroni	Benjamini	FDR
SP_PIR_KEYWORDS	alternative splicing	63	55.2632	0.000301488	COL21A1, CLPB, ZNF451, NBEA, DGCR8, BAG1, FANCI, CDNF, CFH, TTC21A, TRPM8, SPTLC3, ZNF501, G3BP2, PTPRO, ARHGEF10, GTF2H2B, EYA3, ANKRD26, CD36, TIMELESS, RYR3, PCMTD2, FGFR1, TNRC18, GSDMB, CSMD3, CCDC91, ERI2, SLC47A1, PAQR3, PEX5L, C18ORF45, OSCP1, C10ORF18, DAZAP1, MINA, C3ORF64, CAPS2, C5ORF44, SLC35B3, CSE1L, SEC16A, REXO2, AUTS2, UBAP2L, SEC23IP, WDR59, CEP135, SLC12A5, PPFIBP1, MACROD2, B…	113	7488	19235	1.43215	0.0593755	0.0593755	0.378145
UP_SEQ_FEATURE	splice variant	61	53.5088	0.00122212	COL21A1, CLPB, ZNF451, NBEA, DGCR8, BAG1, FANCI, CDNF, CFH, TTC21A, TRPM8, SPTLC3, ZNF501, G3BP2, PTPRO, ARHGEF10, EYA3, ANKRD26, TIMELESS, RYR3, PCMTD2, FGFR1, TNRC18, GSDMB, CSMD3, ERI2, CCDC91, SLC47A1, PAQR3, PEX5L, C18ORF45, OSCP1, C10ORF18, DAZAP1, MINA, C3ORF64, CAPS2, C5ORF44, SLC35B3, CSE1L, SEC16A, REXO2, AUTS2, UBAP2L, SEC23IP, WDR59, CEP135, SLC12A5, PPFIBP1, MACROD2, BFSP1, DNHD1, HG…	113	7458	19113	1.38343	0.409659	0.409659	1.7094
SP_PIR_KEYWORDS	polymorphism	80	70.1754	0.0136283	IMPA1, ZNF81, CORIN, COL21A1, CLPB, RPS6KB2, HLCS, NBEA, DPY19L2, MTHFD1, DGCR8, FANCI, CPOX, DDX24, CFH, ACRC, ALS2CR12, DDX10, SARDH, TTC21A, PHC1, TNIP3, CDC6, TRPM8, SPTLC3, G3BP2, ZNF501, ARHGEF10, PIGN, GTF2H2B, TMEM67, ANKRD26, CD36, TIMELESS, RYR3, CA1, FGFR1, GCNT2, ANKRD34B, TNRC18, GSDMB, C5, ADH5, CSMD3, CCDC91, ERI2, SLC47A1, SYCP2, C18ORF45, PEX5L, OSCP1, C10ORF18, DAZAP1, MINA, CAP…	113	11550	19235	1.17902	0.938306	0.751617	15.8366
UP_SEQ_FEATURE	sequence variant	82	71.9298	0.0208726	IMPA1, ZNF81, COL21A1, CORIN, CLPB, ALG3, RPS6KB2, HLCS, NBEA, DPY19L2, MTHFD1, DGCR8, FANCI, CPOX, DDX24, CFH, ACRC, ALS2CR12, DDX10, SARDH, TTC21A, PHC1, TNIP3, CDC6, TRPM8, SPTLC3, G3BP2, ZNF501, ARHGEF10, PIGN, GTF2H2B, TMEM67, ANKRD26, CD36, TIMELESS, RYR3, CA1, FGFR1, GCNT2, ANKRD34B, TNRC18, GSDMB, KIAA0196, C5, ADH5, CSMD3, CCDC91, ERI2, SLC47A1, SYCP2, C18ORF45, PEX5L, OSCP1, C10ORF18, D…	113	11992	19113	1.15657	0.999887	0.989387	25.7259
UP_SEQ_FEATURE	metal ion-binding site:Magnesium 2	3	2.63158	0.0229657	ADCY4, IMPA1, ERI2	113	40	19113	12.6856	0.999955	0.964488	27.9335
UP_SEQ_FEATURE	metal ion-binding site:Magnesium 1	3	2.63158	0.0240523	ADCY4, IMPA1, ERI2	113	41	19113	12.3762	0.999972	0.927438	29.0554
GOTERM_BP_FAT	GO:0000279~M phase	6	5.26316	0.0276075	CDC6, TIMELESS, BUB1, HGF, SYCP2, SUV39H2	71	329	13528	3.47481	1	1	34.3481
GOTERM_CC_FAT	GO:0044454~nuclear chromosome part	4	3.50877	0.0314195	TIMELESS, BUB1, SYCP2, SUV39H2	73	122	12782	5.74085	0.989253	0.989253	31.4499
UP_SEQ_FEATURE	domain:Sushi 20	2	1.75439	0.0346527	CFH, CSMD3	113	6	19113	56.3805	1	0.952167	39.18
UP_SEQ_FEATURE	domain:Sushi 19	2	1.75439	0.0346527	CFH, CSMD3	113	6	19113	56.3805	1	0.952167	39.18
UP_SEQ_FEATURE	domain:Sushi 17	2	1.75439	0.0346527	CFH, CSMD3	113	6	19113	56.3805	1	0.952167	39.18
UP_SEQ_FEATURE	domain:Sushi 16	2	1.75439	0.0346527	CFH, CSMD3	113	6	19113	56.3805	1	0.952167	39.18
UP_SEQ_FEATURE	domain:Sushi 18	2	1.75439	0.0346527	CFH, CSMD3	113	6	19113	56.3805	1	0.952167	39.18
UP_SEQ_FEATURE	domain:Sushi 15	2	1.75439	0.0403113	CFH, CSMD3	113	7	19113	48.3262	1	0.947957	44.0182
UP_SEQ_FEATURE	domain:Sushi 14	2	1.75439	0.0403113	CFH, CSMD3	113	7	19113	48.3262	1	0.947957	44.0182
UP_SEQ_FEATURE	domain:Sushi 11	2	1.75439	0.0403113	CFH, CSMD3	113	7	19113	48.3262	1	0.947957	44.0182
UP_SEQ_FEATURE	domain:Sushi 12	2	1.75439	0.0403113	CFH, CSMD3	113	7	19113	48.3262	1	0.947957	44.0182
UP_SEQ_FEATURE	domain:Sushi 13	2	1.75439	0.0403113	CFH, CSMD3	113	7	19113	48.3262	1	0.947957	44.0182
UP_SEQ_FEATURE	domain:Sushi 10	2	1.75439	0.045937	CFH, CSMD3	113	8	19113	42.2854	1	0.944725	48.4716
GOTERM_CC_FAT	GO:0005794~Golgi apparatus	10	8.77193	0.0552823	GCNT2, CD36, SLC35B3, COG7, SEC16A, NBEA, CCDC91, MGAT5, PAQR3, ZNF75D	73	872	12782	2.00798	0.999689	0.982362	48.9655
UP_SEQ_FEATURE	domain:Sushi 9	2	1.75439	0.0570906	CFH, CSMD3	113	10	19113	33.8283	1	0.957872	56.3445
UP_SEQ_FEATURE	domain:Exonuclease	2	1.75439	0.0570906	REXO2, ERI2	113	10	19113	33.8283	1	0.957872	56.3445
GOTERM_BP_FAT	GO:0022403~cell cycle phase	6	5.26316	0.0629217	CDC6, TIMELESS, BUB1, HGF, SYCP2, SUV39H2	71	414	13528	2.76138	1	1	62.3501
GOTERM_CC_FAT	GO:0000228~nuclear chromosome	4	3.50877	0.0632563	TIMELESS, BUB1, SYCP2, SUV39H2	73	162	12782	4.32336	0.999907	0.954635	53.8342
UP_SEQ_FEATURE	domain:Sushi 8	2	1.75439	0.068115	CFH, CSMD3	113	12	19113	28.1903	1	0.965897	63.0151
UP_SEQ_FEATURE	domain:Sushi 7	2	1.75439	0.068115	CFH, CSMD3	113	12	19113	28.1903	1	0.965897	63.0151
GOTERM_BP_FAT	GO:0022402~cell cycle process	7	6.14035	0.071648	CDC6, TIMELESS, CEP135, BUB1, HGF, SYCP2, SUV39H2	71	565	13528	2.36061	1	1	67.2893
GOTERM_BP_FAT	GO:0051605~protein maturation by peptide bond cleavage	3	2.63158	0.0730866	CORIN, C5, CFH	71	86	13528	6.64658	1	0.999998	68.043
SP_PIR_KEYWORDS	complement alternate pathway	2	1.75439	0.0731285	C5, CFH	113	13	19235	26.1879	1	0.994134	61.4862
UP_SEQ_FEATURE	binding site:AMP	2	1.75439	0.0735791	PYGM, ERI2	113	13	19113	26.0218	1	0.962894	65.9581
UP_SEQ_FEATURE	domain:Sushi 6	2	1.75439	0.0735791	CFH, CSMD3	113	13	19113	26.0218	1	0.962894	65.9581
GOTERM_BP_FAT	GO:0006957~complement activation, alternative pathway	2	1.75439	0.0749049	C5, CFH	71	15	13528	25.4047	1	0.999976	68.9724
SP_PIR_KEYWORDS	acetylation	22	19.2982	0.0816474	YWHAZ, CLPB, PPFIBP1, RPL27A, ADH5, DAZAP1, SUV39H2, MTHFD1, EYA3, CSE1L, TIMELESS, PYGM, UBR7, PFDN6, CPOX, SEC16A, DDX24, ALS2CR12, FOXRED1, UBAP2L, CA1, SARDH	113	2635	19235	1.4212	1	0.986734	65.7049
GOTERM_CC_FAT	GO:0005739~mitochondrion	11	9.64912	0.0827037	MTHFD1, YWHAZ, SLC35B3, CPOX, REXO2, ADH5, FOXRED1, HLCS, MRRF, TFB1M, SARDH	73	1087	12782	1.7719	0.999995	0.953324	63.9794
GOTERM_BP_FAT	GO:0008104~protein localization	9	7.89474	0.0843701	YWHAZ, CD36, CSE1L, COG7, SEC16A, G3BP2, NBEA, CCDC91, SEC23IP	71	882	13528	1.94424	1	0.999956	73.4164
GOTERM_BP_FAT	GO:0045055~regulated secretory pathway	2	1.75439	0.0892081	YWHAZ, PEX5L	71	18	13528	21.1706	1	0.99989	75.4512
UP_SEQ_FEATURE	site:Not acetylated	2	1.75439	0.0897819	MTHFD1, G3BP2	113	16	19113	21.1427	1	0.974925	73.4557
GOTERM_BP_FAT	GO:0002526~acute inflammatory response	3	2.63158	0.0914157	YWHAZ, C5, CFH	71	98	13528	5.83271	1	0.999721	76.3305
